# Supplementary material for: Awakening sleeping beauty: production of propionic acid in Escherichia coli through the sbm operon requires the activity of a methylmalonyl-CoA epimerase
Source: Microb Cell Fact. 2017 Jul 17;16:121. doi: 10.1186/s12934-017-0735-4 (PMC5512728; doi:10.1186/s12934-017-0735-4)
Supplement: Supplementary file 2 — Additional file 2: Table TS1. Base model with epimerase. Table TS2. Base model without epimerase. Table TS3. Flux distribution. [file 12934_2017_735_MOESM2_ESM.xlsx]

## Sheet: TS1 Base model with epimerase
	*All simulations are performed with the SBM operon assumed to be active. Min and max conditions refer to the minimisation and maximisation of propionate at the given objective function value (will give the entire range of possible solutions at that objective). The epimerase is presumed to be active here. Base model is the reported by Orth et. al. 2011
	Model		Base model				PA transport								Base model				PA transport								Base model				PA transport + Isoleucine catabolism via SBM operon
	Conditions		Anaerobic		Aerobic		Anaerobic		Anaerobic (1)		Aerobic (2)		Aerobic (2)		Anaerobic		Aerobic		Anaerobic (4)		Anaerobic (5)		Aerobic (6)		Aerobic (6)		Anaerobic		Aerobic		Anaerobic (9)		Anaerobic (10)		Aerobic (11)		Aerobic (11)
	Objective function		ATP	Growth	ATP	Growth	ATP	ATP	Growth	Growth	ATP	ATP	Growth	Growth	ATP (3)	Growth	ATP	Growth	ATP	ATP	0	Growth	ATP	ATP	Growth	Growth	ATP	Growth (7)	ATP	Growth (8)	ATP	ATP	Growth	Growth	ATP	ATP	Growth	Growth
	Carbon soruce, mM		10 Glc	10 Glc	10 Glc	10 Glc	10 Glc	10 Glc	10 Glc	10 Glc	10 Glc	10 Glc	10 Glc	10 Glc	10 Glc,1 Thr	10 Glc, 1 Thr	10 Glc,1 Thr	10 Glc,1 Thr	10 Glc, 1 Thr	11 Glc, 1 Thr	12 Glc, 1 Thr	13 Glc, 1 Thr	14 Glc, 1 Thr	15 Glc, 1 Thr	16 Glc, 1 Thr	17 Glc, 1 Thr	10 Glc,1 Iso	11 Glc,1 Iso	12 Glc,1 Iso	13 Glc,1 Iso	14 Glc,1 Iso	15 Glc,1 Iso	16 Glc,1 Iso	17 Glc,1 Iso	18 Glc,1 Iso	19 Glc,1 Iso	20 Glc,1 Iso	21 Glc,1 Iso
	PA Range		-	-	-	-	MIN	MAX	MIN	MAX	MIN	MAX	MIN	MAX	-	-	-	-	MIN	MAX	MIN	MAX	MIN	MAX	MIN	MAX	-	-	-	-	MIN	MAX	MIN	MAX	MIN	MAX	MIN	MAX
	Products, mM	Acetate	10	8.23	0	0	10	10	8.27	8.27	0	0	0	0	10.75	8.6866	0	0	10	10	8.68085	0	0	0	0	0	10	8.1746	0	0	10	10	7.66671	7.0554	0	0	0	0
		Ethanol	10	8.19	0	0	10	0	8.15	0.058	0	0	0	0	10.75	8.88029	0	0	10	0	8.87507	0	0	0	0	0	10	8.33919	0	0	10	0	9.31534	1.61317	0	0	0	0
		Formate	20	17.3	0	0	20	10	17.4	9.28	0	0	0	0	20.5	17.7657	0	0	21	11	17.7582	9.26049	0	0	0	0	20	17.4011	0	0	20	10	17.4478	9.33806	0	0	0	0
		Glucose	-10	-10	-10	-10	-10	-10	-10	-10	-10	-10	-10	-10	-10	-10	-10	-10	-10	-10	-10	-10	-10	-10	-10	-10	-10	-10	-10	-10	-10	-10	-10	-10	-10	-10	-10	-10
		H+	30	27.8	0	8.9	30	30	27.9	27.9	0	0	8.9	8.9	30.25	27.9208	-1	8.53551	31	31	27.8312	28.2086	-1	-1	8.53551	8.53551	30	27.8297	0	8.95053	30	30	27.3245	26.917	-1	-1	8.95798	8.95798
		H2O	-10	-1.98	60	45.8	-10	0	-1.99	6.1	60	60	45.8	45.8	-11.25	-2.69561	63	47.8081	-11	-1	-2.67185	5.95162	63	63	47.8081	47.8081	-10	-2.10978	60	46.7357	-10	0	-3.0756	4.62657	65	65	49.135	49.135
		Propionate	0	0	0	0	0	10	0.077	8.17	0	0	0	0	0	0	0	0	1	11	0.0832481	8.83252	0	0	0	0	0	0	0	0	0	10	0.602253	9.1195	0	0	0	0
		Succinate	0	0.077	0	0	0	0	0	0	0	0	0	0	0	0.0829863	0	0	0	0	0	0	0	0	0	0	0	0.0780747	0	0	0	0	0	0	0	0	0	0
		CO2	0	0	60	20.3	0	0	0	0	60	60	20.3	20.3	0.5	0.490637	64	21.4002	0	0	0	0.322214	64	64	21.4002	21.4002	0	0	60	20.4614	0	0	0.51485	0.92239	66	66	21.5128	21.5128
		O2	0	0	-60	-18.2	0	0	0	0	-60	-60	-18.2	-18.2	0	0	-64	19.1856	0	0	0	0	-64	-64	-19.1856	-19.1856	0	0	-60	-18.7532	0	0	0	0	-67.5	-67.5	-20.7001	-20.7001
		Objective	25	0.232	235	0.968	25	25	0.233	0.233	235	235	0.968	0.968	25.625	0.232271	249.375	1.0378	25.75	25.75	0.573812		249.375	249.375	1.0378	1.0378	25	0.235545	235	1.00594	25	25	0.23924	0.23924	257.5	257.5	1.08378	1.08378
		Threonine	0	0	0	0	0	0	0	0	0	0	0	0	-1	-1	-1	-1	-1	-1	-1	-1	-1	-1	-1	-1	0	0	0	0	0	0	0	0	0	0	0	0
		Isoleucine	0	0	0	0	0	0	0	0	0	0	0	0	0	0	0	0	0	0	0	0	0	0	0	0	0	-0.0684327	0	-0.292254	0	0	-0.59246	-1	-1	-1	-1	-1
	Comments
	1	Small growth improvement due to improvement in energetics of transport of PA vs SA. Limitation of modelling. Transport mechanisms of AA and PA in model not physiologically relevant in most conditions. As shown, the production of PA with AA is essentially energetically equivalent to the production of AA and Ethanol
	2	Same as WT, PA production is not consistent with maximisation of energy for aerobic growth
	3	Threonine is catabolised to acetaldehdye and glycine. Glycine is further catabolised through the glycine cleavage system to serine which is then degraded to pyruvate.
	4	Threonine catabolism to propionate is favourable when transporter allowed. There is only a small improvement in overall energy however. This is due to the need to channel glycine back into central carbon metabolism which ultimately consumes an extra water molecule per glycine, bringing in an extra 2 hydrogens per glycine consumed. Therefore, one extra proton needs to be exchanged per threonine ca…
	5	Again, the only reason propionate is produced is because exchange is cheaper than succinate. At this threshold, threonine is only used to feed amino acids to the growing cell and is degraded to glycine and acetaldehyde. Above a certain threshold (threonine uptake vs glucose uptake) over flow threonine will be directed toward propioante production.
	6	Again PA production is not consistent with aerobic conditions. Preferable to oxdise to CO2.
	7	Isoleucine used purely for growth
	8	Isoleucine used purely for growth
	9	No isoleucine consumed. Forcing isoleucine consumption is possible as long as it is coupled with the production of more oxidised compounds such as longer chain carboxylic acids and derivitives. There is a need for a terminal electron acceptor to help balance the excess redox associated with isoleucine catabolism.
	10	Some isoleucine catabolism to propionate occurs in thie simulation where propionate is maximised but is accompanied by the production of more reduced compounds, in this case hexane. Note that when the consumption is low, growth may be a large enough redox drain to facilitate partial catabolism to propionate.
	11	Aerobic conditions, no propionate production. In the presence of limiting terminal electron acceptor (eg. When there is insufficient oxygen for complete carbon oxidation) there is a stoichiometric coversion of isoleucine to propionate expected.
	Conclusion
		Threonine catabolism readily supplements central carbon metabolism by producing propionate and consequently ATP. Isoleucine degradation is not favourable in anaerobic conditions and requires the production of more oxidised substrates. A strain permitting isoleucine catabolism should grow faster in aerobic conditions but not necessarily produce propionate. Note that when supplied in a complex medi…

## Sheet: TS2Base model without epimerase
	*This is the same work while assuming an incomplete SBM operon due to the absent epimerase. In this work, propionate should not be able to be produced from glucose and therefore be exclusively sourced from amino acids.
	Model		Base model (1)				PA transport (1)								Base model				PA transport				Base model (3)		PA transport + Isoleucine cat (3)
	Conditions		Anaerobic		Aerobic		Anaerobic		Anaerobic		Aerobic		Aerobic		Anaerobic		Aerobic		Anaerobic		Anaerobic (2)		Anaerobic		Anaerobic		Anaerobic
	Objective function		ATP	Growth	ATP	Growth	ATP	ATP	Growth	Growth	ATP	ATP	Growth	Growth	ATP	Growth	ATP	Growth	ATP	ATP	Growth	Growth	ATP	Growth	ATP	ATP	Growth	Growth
	Carbon soruce, mM		10 Glc	10 Glc	10 Glc	10 Glc	10 Glc	10 Glc	10 Glc	10 Glc	10 Glc	10 Glc	10 Glc	10 Glc	10 Glc,1 Thr	10 Glc, 1 Thr	10 Glc,1 Thr	10 Glc,1 Thr	10 Glc, 1 Thr	11 Glc, 1 Thr	12 Glc, 1 Thr	13 Glc, 1 Thr	10 Glc,1 Iso	11 Glc,1 Iso	10 Glc,1 Iso	11 Glc,1 Iso	10 Glc,1 Iso	11 Glc,1 Iso
	PA Range		-	-	-	-	MIN	MAX	MIN	MAX	MIN	MAX	MIN	MAX	-	-	-	-	MIN	MAX	MIN	MAX	-	-	MIN	MAX	MIN	MAX
	Products, mM	Acetate	10	8.23	0	0	10	10	8.23	8.23	0	0	0	0	10.75	8.6866	0	0	10	10	8.68448	8.90671	10	8.1746	10	10	8.1746	8.1746
		Ethanol	10	8.19	0	0	10	10	8.19	8.19	0	0	0	0	10.75	8.88029	0	0	10	0	8.87817	8.21148	10	8.33919	10	10	8.33919	8.33919
		Formate	20	17.3	0	0	20	20	17.3	17.3	0	0	0	0	20.5	17.7657	0	0	21	11	17.7671	17.7671	20	17.4011	20	20	17.4011	17.4011
		Glucose	-10	-10	-10	-10	-10	-10	-10	-10	-10	-10	-10	-10	-10	-10	-10	-10	-10	-10	-10	-10	-10	-10	-10	-10	-10	-10
		H+	30	27.8	0	8.9	30	30	27.8	27.8	0	0	8.9	8.9	30.25	27.9208	-1	8.53551	31	31	27.9229	28.5896	30	27.8297	30	30	27.8297	27.8297
		H2O	-10	-1.98	60	45.8	-10	-10	-1.98	-1.98	60	60	45.8	45.8	-11.25	-2.69561	63	47.8081	-11	-1	-2.69479	-2.47256	-10	-2.10978	-10	-10	-2.10978	-2.10978
		Propionate	0	0	0	0	0	0	0	0	0	0	0	0	0	0	0	0	1	11	0.00278524	0.447244	0	0	0	0	0	0
		Succinate	0	0.077	0	0	0	0	0.077	0.077	0	0	0	0	0	0.0829863	0	0	0	0	0.0829876	0.0829876	0	0.0780747	0	0	0.0780747	0.0780747
		CO2	0	0	60	20.3	0	0	0	0	60	60	20.3	20.3	0.5	0.490637	64	21.4002	0	0	0	0.0447856	0	0	0	0	0	0
		O2	0	0	-60	-18.2	0	0	0	0	-60	-60	-18.2	-18.2	0	0	-64	19.1856	0	0	0	0	0	0	0	0	0	0
		Objective	25	0.232	235	0.968	25	25	0.232	0.232	235	235	0.968	0.968	25.625	0.232271	249.375	1.0378	25.75	25.75	0.250367	0.250367	25	0.235545	0	0	0.235545	0.235545
		Threonine	0	0	0	0	0	0	0	0	0	0	0	0	-1	-1	-1	-1	-1	-1	-1	-1	0	0	0	0	0	0
		Isoleucine	0	0	0	0	0	0	0	0	0	0	0	0	0	0	0	0	0	0	0	0	0	-0.0684327	0	0	-0.0684327	-0.0684327
	Commnets
	1	PA transport model identical to the base model as now PA synthesis broken. As the aerobic simulations never produced propionate they will be ignored from here on and only the anaerobic conditions will be assessed.
	2	Small amount of propionate made is overflow metabolism in minimal case; threonine catabolism not associated with biomass formation in anyway (protein synthesis, degradation to other amino acids etc). Increasing threonine catabolism relative to glucose results i more propionate production. In the maximum case, an energetically equivalent solution is found by generating one carbon compounds such as…
	3	Conclusion is the same as for the epimerase case

## Sheet: TS3Flux distribution
Atmosphere				Anaerobic
Objective				ATP
Media				10 Glc							Iso deg	Iso anaerobic
Reaction ID	Reactions
DM_4CRSOL	4crsol[c] ->			0	0	0	0	8.98996e-06	0		0.000224324	5.25265e-05		5.58318e-05	5.58318e-05		0
DM_5DRIB	5drib[c] ->			0	0	0	0	2.70505e-05	0		0.000226336	0.000158051		0.000167996	0.000167996		0
DM_AACALD	aacald[c] ->			0	0	0	0	0	0		0	0		0	0
DM_AMOB	amob[c] ->			0	0	0	0	8.06274e-08	0		2.01187e-06	4.7109e-07		5.00734e-07	5.00734e-07		0
DM_MTHTHF	mththf[c] ->			0	0	0	0	1.80605e-05	0		0.00045066	0.000105524		0.000112164	0.000112164		0
DM_OXAM	oxam[c] ->			0	0	0	0	0	0		0	0		0	0
Ec_biomass_iJO1366_WT_53p95M	0.000223 10fthf[c] + 0.000223 2dmmql8[c] + 2.5e-005 2fe2s[c] + 0.000248 4fe4s[c] + 0.000223 5mthf[c] + 0.000279 accoa[c] + 0.000223 adocbl[c] + 0.49915 ala-L[c] + 0.000223 amet[c] + 0.28742 arg-L[c] + 0.23423 asn-L[c] + 0.23423 asp-L[c] + 54.12 atp[c] + 0.000116 bmocogdp[c] + 2e-006 btn[c] + 0.004952 ca2[c] + 0.000223 chor[c] + 0.004952 cl[c] + 0.000168 coa[c] + 2.4e-005 cobalt2[c] + 0.1298 ctp[c…			0	0	0	0	0	0		0	0		0	0
Ec_biomass_iJO1366_core_53p95M	0.000223 10fthf[c] + 2.6e-005 2fe2s[c] + 0.000223 2ohph[c] + 0.00026 4fe4s[c] + 0.51369 ala-L[c] + 0.000223 amet[c] + 0.29579 arg-L[c] + 0.24105 asn-L[c] + 0.24105 asp-L[c] + 54.1248 atp[c] + 0.000122 bmocogdp[c] + 2e-006 btn[c] + 0.005205 ca2[c] + 0.005205 cl[c] + 0.000576 coa[c] + 2.5e-005 cobalt2[c] + 0.13351 ctp[c] + 0.000709 cu2[c] + 0.09158 cys-L[c] + 0.026166 datp[c] + 0.027017 dctp[c] + 0…			0	0	0	0	0.0403137	0		1.00594	0.235545		0.250367	0.250367	0.770392	0
EX_12ppd-R(e)	12ppd-R[e] <=>			0	0	0	0	0	0		0	0		0	0
EX_12ppd-S(e)	12ppd-S[e] <=>			0	0	0	0	0	0		0	0		0	0
EX_14glucan(e)	14glucan[e] <=>			0	0	0	0	0	0		0	0		0	0
EX_15dap(e)	15dap[e] <=>			0	0	0	0	0	0		0	0		0	0
EX_23camp(e)	23camp[e] <=>			0	0	0	0	0	0		0	0		0	0
EX_23ccmp(e)	23ccmp[e] <=>			0	0	0	0	0	0		0	0		0	0
EX_23cgmp(e)	23cgmp[e] <=>			0	0	0	0	0	0		0	0		0	0
EX_23cump(e)	23cump[e] <=>			0	0	0	0	0	0		0	0		0	0
EX_23dappa(e)	23dappa[e] <=>			0	0	0	0	0	0		0	0		0	0
EX_26dap-M(e)	26dap-M[e] <=>			0	0	0	0	0	0		0	0		0	0
EX_2ddglcn(e)	2ddglcn[e] <=>			0	0	0	0	0	0		0	0		0	0
EX_34dhpac(e)	34dhpac[e] <=>			0	0	0	0	0	0		0	0		0	0
EX_3amp(e)	3amp[e] <=>			0	0	0	0	0	0		0	0		0	0
EX_3cmp(e)	3cmp[e] <=>			0	0	0	0	0	0		0	0		0	0
EX_3gmp(e)	3gmp[e] <=>			0	0	0	0	0	0		0	0		0	0
EX_3hcinnm(e)	3hcinnm[e] <=>			0	0	0	0	0	0		0	0		0	0
EX_3hpp(e)	3hpp[e] <=>			0	0	0	0	0	0		0	0		0	0
EX_3hpppn(e)	3hpppn[e] <=>			0	0	0	0	0	0		0	0		0	0
EX_3ump(e)	3ump[e] <=>			0	0	0	0	0	0		0	0		0	0
EX_4abut(e)	4abut[e] <=>			0	0	0	0	0	0		0	0		0	0
EX_4hoxpacd(e)	4hoxpacd[e] <=>			0	0	0	0	0	0		0	0		0	0
EX_5dglcn(e)	5dglcn[e] <=>			0	0	0	0	0	0		0	0		0	0
EX_5mtr(e)	5mtr[e] <=>			0	0	0	0	0	0		0	0		0	0
EX_LalaDglu(e)	LalaDglu[e] <=>			0	0	0	0	0	0		0	0		0	0
EX_LalaDgluMdap(e)	LalaDgluMdap[e] <=>			0	0	0	0	0	0		0	0		0	0
EX_LalaDgluMdapDala(e)	LalaDgluMdapDala[e] <=>			0	0	0	0	0	0		0	0		0	0
EX_LalaLglu(e)	LalaLglu[e] <=>			0	0	0	0	0	0		0	0		0	0
EX_ac(e)	ac[e] <=>			10	10.75	10	10	9.60674	0.75		-3.01439e-13	8.1746		8.68448	8.90671		-0.222229
EX_acac(e)	acac[e] <=>			0	0	0	0	0	0		0	0		0	0
EX_acald(e)	acald[e] <=>			0	0	0	0	0	0		0	0		0	0
EX_acgal(e)	acgal[e] <=>			0	0	0	0	0	0		0	0		0	0
EX_acgal1p(e)	acgal1p[e] <=>			0	0	0	0	0	0		0	0		0	0
EX_acgam(e)	acgam[e] <=>			0	0	0	0	0	0		0	0		0	0
EX_acgam1p(e)	acgam1p[e] <=>			0	0	0	0	0	0		0	0		0	0
EX_acmana(e)	acmana[e] <=>			0	0	0	0	0	0		0	0		0	0
EX_acmum(e)	acmum[e] <=>			0	0	0	0	0	0		0	0		0	0
EX_acnam(e)	acnam[e] <=>			0	0	0	0	0	0		0	0		0	0
EX_acolipa(e)	acolipa[e] <=>			0	0	0	0	0	0		0	0		0	0
EX_acser(e)	acser[e] <=>			0	0	0	0	0	0		0	0		0	0
EX_ade(e)	ade[e] <=>			0	0	0	0	0	0		0	0		0	0
EX_adn(e)	adn[e] <=>			0	0	0	0	0	0		0	0		0	0
EX_adocbl(e)	adocbl[e] <=>			0	0	0	0	0	0		0	0		0	0
EX_ag(e)	ag[e] <=>			0	0	0	0	0	0		0	0		0	0
EX_agm(e)	agm[e] <=>			0	0	0	0	0	0		0	0		0	0
EX_akg(e)	akg[e] <=>			0	0	0	0	0	0		0	0		0	0
EX_ala-B(e)	ala-B[e] <=>			0	0	0	0	0	0		0	0		0	0
EX_ala-D(e)	ala-D[e] <=>			0	0	0	0	0	0		0	0		0	0
EX_ala-L(e)	ala-L[e] <=>			0	0	0	0	0	0		0	0		0	0
EX_alaala(e)	alaala[e] <=>			0	0	0	0	0	0		0	0		0	0
EX_all-D(e)	all-D[e] <=>			0	0	0	0	0	0		0	0		0	0
EX_alltn(e)	alltn[e] <=>			0	0	0	0	0	0		0	0		0	0
EX_amp(e)	amp[e] <=>			0	0	0	0	0	0		0	0		0	0
EX_anhgm(e)	anhgm[e] <=>			0	0	0	0	0	0		0	0		0	0
EX_arab-L(e)	arab-L[e] <=>			0	0	0	0	0	0		0	0		0	0
EX_arbt(e)	arbt[e] <=>			0	0	0	0	0	0		0	0		0	0
EX_arbtn(e)	arbtn[e] <=>			0	0	0	0	0	0		0	0		0	0
EX_arbtn-fe3(e)	arbtn-fe3[e] <=>			0	0	0	0	0	0		0	0		0	0
EX_arg-L(e)	arg-L[e] <=>			0	0	0	0	0	0		0	0		0	0
EX_ascb-L(e)	ascb-L[e] <=>			0	0	0	0	0	0		0	0		0	0
EX_asn-L(e)	asn-L[e] <=>			0	0	0	0	0	0		0	0		0	0
EX_aso3(e)	aso3[e] <=>			0	0	0	0	0	0		0	0		0	0
EX_asp-L(e)	asp-L[e] <=>			0	0	0	0	0	0		0	0		0	0
EX_btn(e)	btn[e] <=>			0	0	0	0	0	0		0	0		0	0
EX_but(e)	but[e] <=>			0	0	0	0	0	0		0	0		0	0
EX_butso3(e)	butso3[e] <=>			0	0	0	0	0	0		0	0		0	0
EX_ca2(e)	ca2[e] <=>			0	0	0	0	-0.000209833	0		-0.0052359	-0.00122601		-0.00130316	-0.00130316		0
EX_cbi(e)	cbi[e] <=>			0	0	0	0	0	0		0	0		0	0
EX_cbl1(e)	cbl1[e] <=>			0	0	0	0	0	0		0	0		0	0
EX_cd2(e)	cd2[e] <=>			0	0	0	0	0	0		0	0		0	0
EX_cgly(e)	cgly[e] <=>			0	0	0	0	0	0		0	0		0	0
EX_chol(e)	chol[e] <=>			0	0	0	0	0	0		0	0		0	0
EX_chtbs(e)	chtbs[e] <=>			0	0	0	0	0	0		0	0		0	0
EX_cit(e)	cit[e] <=>			0	0	0	0	0	0		0	0		0	0
EX_cl(e)	cl[e] <=>			0	0	0	0	-0.000209833	0		-0.0052359	-0.00122601		-0.00130316	-0.00130316		0
EX_cm(e)	cm[e] <=>			0	0	0	0	0	0		0	0		0	0
EX_cmp(e)	cmp[e] <=>			0	0	0	0	0	0		0	0		0	0
EX_co2(e)	co2[e] <=>			0	0.5	0	0	0.0869222	0.5		20.4614	0		0.489244	0.0447856		0.444459
EX_cobalt2(e)	cobalt2[e] <=>			0	0	0	0	-1.00784e-06	0		-2.51484e-05	-5.88862e-06		-6.25917e-06	-6.25917e-06		0
EX_colipa(e)	colipa[e] <=>			0	0	0	0	0	0		0	0		0	0
EX_colipap(e)	colipap[e] <=>			0	0	0	0	0	0		0	0		0	0
EX_cpgn(e)	cpgn[e] <=>			0	0	0	0	0	0		0	0		0	0
EX_cpgn-un(e)	cpgn-un[e] <=>			0	0	0	0	0	0		0	0		0	0
EX_crn(e)	crn[e] <=>			0	0	0	0	0	0		0	0		0	0
EX_crn-D(e)	crn-D[e] <=>			0	0	0	0	0	0		0	0		0	0
EX_csn(e)	csn[e] <=>			0	0	0	0	0	0		0	0		0	0
EX_cu(e)	cu[e] <=>			0	0	0	0	0	0		0	0		0	0
EX_cu2(e)	cu2[e] <=>			0	0	0	0	-2.85824e-05	0		-0.000713209	-0.000167001		-0.00017751	-0.00017751		0
EX_cyan(e)	cyan[e] <=>			0	0	0	0	0	0		0	0		0	0
EX_cynt(e)	cynt[e] <=>			0	0	0	0	0	0		0	0		0	0
EX_cys-D(e)	cys-D[e] <=>			0	0	0	0	0	0		0	0		0	0
EX_cys-L(e)	cys-L[e] <=>			0	0	0	0	0	0		0	0		0	0
EX_cytd(e)	cytd[e] <=>			0	0	0	0	0	0		0	0		0	0
EX_dad-2(e)	dad-2[e] <=>			0	0	0	0	0	0		0	0		0	0
EX_damp(e)	damp[e] <=>			0	0	0	0	0	0		0	0		0	0
EX_dca(e)	dca[e] <=>			0	0	0	0	0	0		0	0		0	0
EX_dcmp(e)	dcmp[e] <=>			0	0	0	0	0	0		0	0		0	0
EX_dcyt(e)	dcyt[e] <=>			0	0	0	0	0	0		0	0		0	0
EX_ddca(e)	ddca[e] <=>			0	0	0	0	0	0		0	0		0	0
EX_dgmp(e)	dgmp[e] <=>			0	0	0	0	0	0		0	0		0	0
EX_dgsn(e)	dgsn[e] <=>			0	0	0	0	0	0		0	0		0	0
EX_dha(e)	dha[e] <=>			0	0	0	0	0	0		0	0		0	0
EX_dimp(e)	dimp[e] <=>			0	0	0	0	0	0		0	0		0	0
EX_din(e)	din[e] <=>			0	0	0	0	0	0		0	0		0	0
EX_dms(e)	dms[e] <=>			0	0	0	0	0	0		0	0		0	0
EX_dmso(e)	dmso[e] <=>			0	0	0	0	0	0		0	0		0	0
EX_dopa(e)	dopa[e] <=>			0	0	0	0	0	0		0	0		0	0
EX_doxrbcn(e)	doxrbcn[e] <=>			0	0	0	0	0	0		0	0		0	0
EX_dtmp(e)	dtmp[e] <=>			0	0	0	0	0	0		0	0		0	0
EX_dump(e)	dump[e] <=>			0	0	0	0	0	0		0	0		0	0
EX_duri(e)	duri[e] <=>			0	0	0	0	0	0		0	0		0	0
EX_eca4colipa(e)	eca4colipa[e] <=>			0	0	0	0	0	0		0	0		0	0
EX_enlipa(e)	enlipa[e] <=>			0	0	0	0	0	0		0	0		0	0
EX_enter(e)	enter[e] <=>			0	0	0	0	0	0		0	0		0	0
EX_etha(e)	etha[e] <=>			0	0	0	0	0	0		0	0		0	0
EX_ethso3(e)	ethso3[e] <=>			0	0	0	0	0	0		0	0		0	0
EX_etoh(e)	etoh[e] <=>			10	10.75	4.75	10	4.71233	0.75		0	8.33919		8.87817	8.21148		0.666688
EX_f6p(e)	f6p[e] <=>			0	0	0	0	0	0		0	0		0	0
EX_fald(e)	fald[e] <=>			0	0	0	0	0	0		0	0		0	0
EX_fe2(e)	fe2[e] <=>			0	0	0	0	0	0		-0.0161564	-0.00194395		-0.00206628	-0.00206628		0
EX_fe3(e)	fe3[e] <=>			0	0	0	0	-0.000647479	0		0	-0.00183914		-0.00195486	-0.00195486		0
EX_fe3dcit(e)	fe3dcit[e] <=>			0	0	0	0	0	0		0	0		0	0
EX_fe3dhbzs(e)	fe3dhbzs[e] <=>			0	0	0	0	0	0		0	0		0	0
EX_fe3hox(e)	fe3hox[e] <=>			0	0	0	0	0	0		0	0		0	0
EX_fe3hox-un(e)	fe3hox-un[e] <=>			0	0	0	0	0	0		0	0		0	0
EX_fecrm(e)	fecrm[e] <=>			0	0	0	0	0	0		0	0		0	0
EX_fecrm-un(e)	fecrm-un[e] <=>			0	0	0	0	0	0		0	0		0	0
EX_feenter(e)	feenter[e] <=>			0	0	0	0	0	0		0	0		0	0
EX_feoxam(e)	feoxam[e] <=>			0	0	0	0	0	0		0	0		0	0
EX_feoxam-un(e)	feoxam-un[e] <=>			0	0	0	0	0	0		0	0		0	0
EX_for(e)	for[e] <=>			20	20.5	15.75	21	14.3974	-0.5		0	17.4011		17.7671	17.7671		1.20011e-11
EX_fru(e)	fru[e] <=>			0	0	0	0	0	0		0	0		0	0
EX_frulys(e)	frulys[e] <=>			0	0	0	0	0	0		0	0		0	0
EX_fruur(e)	fruur[e] <=>			0	0	0	0	0	0		0	0		0	0
EX_fuc-L(e)	fuc-L[e] <=>			0	0	0	0	0	0		0	0		0	0
EX_fum(e)	fum[e] <=>			0	0	0	0	0	0		0	0		0	0
EX_fusa(e)	fusa[e] <=>			0	0	0	0	0	0		0	0		0	0
EX_g1p(e)	g1p[e] <=>			0	0	0	0	0	0		0	0		0	0
EX_g3pc(e)	g3pc[e] <=>			0	0	0	0	0	0		0	0		0	0
EX_g3pe(e)	g3pe[e] <=>			0	0	0	0	0	0		0	0		0	0
EX_g3pg(e)	g3pg[e] <=>			0	0	0	0	0	0		0	0		0	0
EX_g3pi(e)	g3pi[e] <=>			0	0	0	0	0	0		0	0		0	0
EX_g3ps(e)	g3ps[e] <=>			0	0	0	0	0	0		0	0		0	0
EX_g6p(e)	g6p[e] <=>			0	0	0	0	0	0		0	0		0	0
EX_gal(e)	gal[e] <=>			0	0	0	0	0	0		0	0		0	0
EX_gal-bD(e)	gal-bD[e] <=>			0	0	0	0	0	0		0	0		0	0
EX_gal1p(e)	gal1p[e] <=>			0	0	0	0	0	0		0	0		0	0
EX_galct-D(e)	galct-D[e] <=>			0	0	0	0	0	0		0	0		0	0
EX_galctn-D(e)	galctn-D[e] <=>			0	0	0	0	0	0		0	0		0	0
EX_galctn-L(e)	galctn-L[e] <=>			0	0	0	0	0	0		0	0		0	0
EX_galt(e)	galt[e] <=>			0	0	0	0	0	0		0	0		0	0
EX_galur(e)	galur[e] <=>			0	0	0	0	0	0		0	0		0	0
EX_gam(e)	gam[e] <=>			0	0	0	0	0	0		0	0		0	0
EX_gam6p(e)	gam6p[e] <=>			0	0	0	0	0	0		0	0		0	0
EX_gbbtn(e)	gbbtn[e] <=>			0	0	0	0	0	0		0	0		0	0
EX_gdp(e)	gdp[e] <=>			0	0	0	0	0	0		0	0		0	0
EX_glc(e)	glc-D[e] <=>			-10	-10	-10	-10	-10	0		-10	-10		-10	-10		0
EX_glcn(e)	glcn[e] <=>			0	0	0	0	0	0		0	0		0	0
EX_glcr(e)	glcr[e] <=>			0	0	0	0	0	0		0	0		0	0
EX_glcur(e)	glcur[e] <=>			0	0	0	0	0	0		0	0		0	0
EX_glcur1p(e)	glcur1p[e] <=>			0	0	0	0	0	0		0	0		0	0
EX_gln-L(e)	gln-L[e] <=>			0	0	0	0	0	0		0	0		0	0
EX_glu-L(e)	glu-L[e] <=>			0	0	0	0	0	0		0	0		0	0
EX_gly(e)	gly[e] <=>			0	0	0	0	0	0		0	0		0	0
EX_glyald(e)	glyald[e] <=>			0	0	0	0	0	0		0	0		0	0
EX_glyb(e)	glyb[e] <=>			0	0	0	0	0	0		0	0		0	0
EX_glyc(e)	glyc[e] <=>			0	0	0	0	0	0		0	0		0	0
EX_glyc-R(e)	glyc-R[e] <=>			0	0	0	0	0	0		0	0		0	0
EX_glyc2p(e)	glyc2p[e] <=>			0	0	0	0	0	0		0	0		0	0
EX_glyc3p(e)	glyc3p[e] <=>			0	0	0	0	0	0		0	0		0	0
EX_glyclt(e)	glyclt[e] <=>			0	0	0	0	2.69699e-05	0		0	0.00015758		0.000167495	0.000167495		-2.79995e-17
EX_gmp(e)	gmp[e] <=>			0	0	0	0	0	0		0	0		0	0
EX_gsn(e)	gsn[e] <=>			0	0	0	0	0	0		0	0		0	0
EX_gthox(e)	gthox[e] <=>			0	0	0	0	0	0		0	0		0	0
EX_gthrd(e)	gthrd[e] <=>			0	0	0	0	0	0		0	0		0	0
EX_gtp(e)	gtp[e] <=>			0	0	0	0	0	0		0	0		0	0
EX_gua(e)	gua[e] <=>			0	0	0	0	0	0		0	0		0	0
EX_h(e)	h[e] <=>			30	30.25	31	31	29.5494	-0.75		8.95053	27.8297		27.9229	28.5896		-0.666688
EX_h2(e)	h2[e] <=>			0	0	0	0	0	0		0	0		0	0
EX_h2o(e)	h2o[e] <=>			-10	-11.25	-5.75	-11	-3.66105	-0.25		46.7357	-2.10978		-2.69479	-2.47256		-0.222229
EX_h2o2(e)	h2o2[e] <=>			0	0	0	0	0	0		0	0		0	0
EX_h2s(e)	h2s[e] <=>			0	0	0	0	0	0		0	0		0	0
EX_hacolipa(e)	hacolipa[e] <=>			0	0	0	0	0	0		0	0		0	0
EX_halipa(e)	halipa[e] <=>			0	0	0	0	0	0		0	0		0	0
EX_hdca(e)	hdca[e] <=>			0	0	0	0	0	0		0	0		0	0
EX_hdcea(e)	hdcea[e] <=>			0	0	0	0	0	0		0	0		0	0
EX_hg2(e)	hg2[e] <=>			0	0	0	0	0	0		0	0		0	0
EX_his-L(e)	his-L[e] <=>			0	0	0	0	0	0		0	0		0	0
EX_hom-L(e)	hom-L[e] <=>			0	0	0	0	0	0		0	0		0	0
EX_hxa(e)	hxa[e] <=>			0	0	0	0	0	0		0	0		0	0
EX_hxan(e)	hxan[e] <=>			0	0	0	0	0	0		0	0		0	0
EX_idon-L(e)	idon-L[e] <=>			0	0	0	0	0	0		0	0		0	0
EX_ile-L(e)	ile-L[e] <=>			0	0	0	0	-0.1	0		-0.292254	-0.0684327		0	0
EX_imp(e)	imp[e] <=>			0	0	0	0	0	0		0	0		0	0
EX_indole(e)	indole[e] <=>			0	0	0	0	0	0		0	0		0	0
EX_inost(e)	inost[e] <=>			0	0	0	0	0	0		0	0		0	0
EX_ins(e)	ins[e] <=>			0	0	0	0	0	0		0	0		0	0
EX_isetac(e)	isetac[e] <=>			0	0	0	0	0	0		0	0		0	0
EX_k(e)	k[e] <=>			0	0	0	0	-0.00786895	0		-0.196352	-0.0459767		-0.0488699	-0.0488699		0
EX_kdo2lipid4(e)	kdo2lipid4[e] <=>			0	0	0	0	0	0		0	0		0	0
EX_lac-D(e)	lac-D[e] <=>			0	0	0	0	-6.97215e-12	0		0	0		0	0
EX_lac-L(e)	lac-L[e] <=>			0	0	0	0	0	0		0	0		0	0
EX_lcts(e)	lcts[e] <=>			0	0	0	0	0	0		0	0		0	0
EX_leu-L(e)	leu-L[e] <=>			0	0	0	0	0	0		0	0		0	0
EX_lipa(e)	lipa[e] <=>			0	0	0	0	0	0		0	0		0	0
EX_lipa_cold(e)	lipa_cold[e] <=>			0	0	0	0	0	0		0	0		0	0
EX_lipoate(e)	lipoate[e] <=>			0	0	0	0	0	0		0	0		0	0
EX_lys-L(e)	lys-L[e] <=>			0	0	0	0	0	0		0	0		0	0
EX_lyx-L(e)	lyx-L[e] <=>			0	0	0	0	0	0		0	0		0	0
EX_mal-D(e)	mal-D[e] <=>			0	0	0	0	0	0		0	0		0	0
EX_mal-L(e)	mal-L[e] <=>			0	0	0	0	0	0		0	0		0	0
EX_malt(e)	malt[e] <=>			0	0	0	0	0	0		0	0		0	0
EX_malthx(e)	malthx[e] <=>			0	0	0	0	0	0		0	0		0	0
EX_maltpt(e)	maltpt[e] <=>			0	0	0	0	0	0		0	0		0	0
EX_malttr(e)	malttr[e] <=>			0	0	0	0	0	0		0	0		0	0
EX_maltttr(e)	maltttr[e] <=>			0	0	0	0	0	0		0	0		0	0
EX_man(e)	man[e] <=>			0	0	0	0	0	0		0	0		0	0
EX_man6p(e)	man6p[e] <=>			0	0	0	0	0	0		0	0		0	0
EX_manglyc(e)	manglyc[e] <=>			0	0	0	0	0	0		0	0		0	0
EX_melib(e)	melib[e] <=>			0	0	0	0	0	0		0	0		0	0
EX_meoh(e)	meoh[e] <=>			0	0	0	0	8.06274e-08	0		2.01187e-06	4.7109e-07		5.00734e-07	5.00734e-07		0
EX_met-D(e)	met-D[e] <=>			0	0	0	0	0	0		0	0		0	0
EX_met-L(e)	met-L[e] <=>			0	0	0	0	0	0		0	0		0	0
EX_metsox-R-L(e)	metsox-R-L[e] <=>			0	0	0	0	0	0		0	0		0	0
EX_metsox-S-L(e)	metsox-S-L[e] <=>			0	0	0	0	0	0		0	0		0	0
EX_mg2(e)	mg2[e] <=>			0	0	0	0	-0.000349721	0		-0.0087265	-0.00204335		-0.00217193	-0.00217193		0
EX_mincyc(e)	mincyc[e] <=>			0	0	0	0	0	0		0	0		0	0
EX_minohp(e)	minohp[e] <=>			0	0	0	0	0	0		0	0		0	0
EX_mmet(e)	mmet[e] <=>			0	0	0	0	0	0		0	0		0	0
EX_mn2(e)	mn2[e] <=>			0	0	0	0	-2.78568e-05	0		-0.000695103	-0.000162762		-0.000173004	-0.000173004		0
EX_mnl(e)	mnl[e] <=>			0	0	0	0	0	0		0	0		0	0
EX_mobd(e)	mobd[e] <=>			0	0	0	0	-5.20047e-06	0		-0.000129766	-3.03853e-05		-3.22973e-05	-3.22973e-05		0
EX_mso3(e)	mso3[e] <=>			0	0	0	0	0	0		0	0		0	0
EX_n2o(e)	n2o[e] <=>			0	0	0	0	0	0		0	0		0	0
EX_na1(e)	na1[e] <=>			0	0	0	0	0	0		0	0		0	0
EX_nac(e)	nac[e] <=>			0	0	0	0	0	0		0	0		0	0
EX_nh4(e)	nh4[e] <=>			0	1	1	1	-0.335421	0		-10.5727	-2.47565		-1.70417	-1.70417		-5.69989e-13
EX_ni2(e)	ni2[e] <=>			0	0	0	0	-1.30213e-05	0		-0.000324918	-7.6081e-05		-8.08685e-05	-8.08685e-05		0
EX_nmn(e)	nmn[e] <=>			0	0	0	0	0	0		0	0		0	0
EX_no(e)	no[e] <=>			0	0	0	0	0	0		0	0		0	0
EX_no2(e)	no2[e] <=>			0	0	0	0	0	0		0	0		0	0
EX_no3(e)	no3[e] <=>			0	0	0	0	0	0		0	0		0	0
EX_novbcn(e)	novbcn[e] <=>			0	0	0	0	0	0		0	0		0	0
EX_o16a4colipa(e)	o16a4colipa[e] <=>			0	0	0	0	0	0		0	0		0	0
EX_o2(e)	o2[e] <=>			0	0	0	0	0	0		-18.7532	0		0	0
EX_o2s(e)	o2s[e] <=>			0	0	0	0	0	0		0	0		0	0
EX_ocdca(e)	ocdca[e] <=>			0	0	0	0	0	0		0	0		0	0
EX_ocdcea(e)	ocdcea[e] <=>			0	0	0	0	0	0		0	0		0	0
EX_octa(e)	octa[e] <=>			0	0	0	0	0	0		0	0		0	0
EX_orn(e)	orn[e] <=>			0	0	0	0	0	0		0	0		0	0
EX_orot(e)	orot[e] <=>			0	0	0	0	0	0		0	0		0	0
EX_pacald(e)	pacald[e] <=>			0	0	0	0	0	0		0	0		0	0
EX_peamn(e)	peamn[e] <=>			0	0	0	0	0	0		0	0		0	0
EX_phe-L(e)	phe-L[e] <=>			0	0	0	0	0	0		0	0		0	0
EX_pheme(e)	pheme[e] <=>			0	0	0	0	0	0		0	0		0	0
EX_pi(e)	pi[e] <=>			0	0	0	0	-0.0388879	0		-0.970358	-0.227214		-0.241512	-0.241512		-1.81902e-12
EX_pnto-R(e)	pnto-R[e] <=>			0	0	0	0	0	0		0	0		0	0
EX_ppa(e)	ppa[e] <=>			0	0	6.25	1	5.2742	-1		0	0		0.00278524	0.447244		-0.444459
EX_ppal(e)	ppal[e] <=>			0	0	0	0	0	0		0	0		0	0
EX_pppn(e)	pppn[e] <=>			0	0	0	0	0	0		0	0		0	0
EX_ppt(e)	ppt[e] <=>			0	0	0	0	0	0		0	0		0	0
EX_pro-L(e)	pro-L[e] <=>			0	0	0	0	0	0		0	0		0	0
EX_progly(e)	progly[e] <=>			0	0	0	0	0	0		0	0		0	0
EX_psclys(e)	psclys[e] <=>			0	0	0	0	0	0		0	0		0	0
EX_pser-L(e)	pser-L[e] <=>			0	0	0	0	0	0		0	0		0	0
EX_ptrc(e)	ptrc[e] <=>			0	0	0	0	0	0		0	0		0	0
EX_pydam(e)	pydam[e] <=>			0	0	0	0	0	0		0	0		0	0
EX_pydx(e)	pydx[e] <=>			0	0	0	0	0	0		0	0		0	0
EX_pydxn(e)	pydxn[e] <=>			0	0	0	0	0	0		0	0		0	0
EX_pyr(e)	pyr[e] <=>			0	0	0	0	0	0		0	0		0	0
EX_quin(e)	quin[e] <=>			0	0	0	0	0	0		0	0		0	0
EX_r5p(e)	r5p[e] <=>			0	0	0	0	0	0		0	0		0	0
EX_rfamp(e)	rfamp[e] <=>			0	0	0	0	0	0		0	0		0	0
EX_rib-D(e)	rib-D[e] <=>			0	0	0	0	0	0		0	0		0	0
EX_rmn(e)	rmn[e] <=>			0	0	0	0	0	0		0	0		0	0
EX_sbt-D(e)	sbt-D[e] <=>			0	0	0	0	0	0		0	0		0	0
EX_sel(e)	sel[e] <=>			0	0	0	0	0	0		0	0		0	0
EX_ser-D(e)	ser-D[e] <=>			0	0	0	0	0	0		0	0		0	0
EX_ser-L(e)	ser-L[e] <=>			0	0	0	0	0	0		0	0		0	0
EX_skm(e)	skm[e] <=>			0	0	0	0	0	0		0	0		0	0
EX_slnt(e)	slnt[e] <=>			0	0	0	0	0	0		0	0		0	0
EX_so2(e)	so2[e] <=>			0	0	0	0	0	0		0	0		0	0
EX_so3(e)	so3[e] <=>			0	0	0	0	0	0		0	0		0	0
EX_so4(e)	so4[e] <=>			0	0	0	0	-0.0101675	0		-0.253707	-0.0594068		-0.063145	-0.063145		0
EX_spmd(e)	spmd[e] <=>			0	0	0	0	0	0		0	0		0	0
EX_succ(e)	succ[e] <=>			0	0	0	0	0	0		0	0.0780747		0.0829876	0.0829876		0
EX_sucr(e)	sucr[e] <=>			0	0	0	0	0	0		0	0		0	0
EX_sulfac(e)	sulfac[e] <=>			0	0	0	0	0	0		0	0		0	0
EX_tartr-D(e)	tartr-D[e] <=>			0	0	0	0	0	0		0	0		0	0
EX_tartr-L(e)	tartr-L[e] <=>			0	0	0	0	0	0		0	0		0	0
EX_taur(e)	taur[e] <=>			0	0	0	0	0	0		0	0		0	0
EX_tcynt(e)	tcynt[e] <=>			0	0	0	0	0	0		0	0		0	0
EX_thm(e)	thm[e] <=>			0	0	0	0	0	0		0	0		0	0
EX_thr-L(e)	thr-L[e] <=>			0	-1	-1	-1	0	0		0	0		-1	-1		0
EX_thrp(e)	thrp[e] <=>			0	0	0	0	0	0		0	0		0	0
EX_thym(e)	thym[e] <=>			0	0	0	0	0	0		0	0		0	0
EX_thymd(e)	thymd[e] <=>			0	0	0	0	0	0		0	0		0	0
EX_tma(e)	tma[e] <=>			0	0	0	0	0	0		0	0		0	0
EX_tmao(e)	tmao[e] <=>			0	0	0	0	0	0		0	0		0	0
EX_tre(e)	tre[e] <=>			0	0	0	0	0	0		0	0		0	0
EX_trp-L(e)	trp-L[e] <=>			0	0	0	0	0	0		0	0		0	0
EX_tsul(e)	tsul[e] <=>			0	0	0	0	0	0		0	0		0	0
EX_ttdca(e)	ttdca[e] <=>			0	0	0	0	0	0		0	0		0	0
EX_ttdcea(e)	ttdcea[e] <=>			0	0	0	0	0	0		0	0		0	0
EX_ttrcyc(e)	ttrcyc[e] <=>			0	0	0	0	0	0		0	0		0	0
EX_tungs(e)	tungs[e] <=>			0	0	0	0	0	0		0	0		0	0
EX_tym(e)	tym[e] <=>			0	0	0	0	0	0		0	0		0	0
EX_tyr-L(e)	tyr-L[e] <=>			0	0	0	0	0	0		0	0		0	0
EX_tyrp(e)	tyrp[e] <=>			0	0	0	0	0	0		0	0		0	0
EX_uacgam(e)	uacgam[e] <=>			0	0	0	0	0	0		0	0		0	0
EX_udpacgal(e)	udpacgal[e] <=>			0	0	0	0	0	0		0	0		0	0
EX_udpg(e)	udpg[e] <=>			0	0	0	0	0	0		0	0		0	0
EX_udpgal(e)	udpgal[e] <=>			0	0	0	0	0	0		0	0		0	0
EX_udpglcur(e)	udpglcur[e] <=>			0	0	0	0	0	0		0	0		0	0
EX_ump(e)	ump[e] <=>			0	0	0	0	0	0		0	0		0	0
EX_ura(e)	ura[e] <=>			0	0	0	0	0	0		0	0		0	0
EX_urea(e)	urea[e] <=>			0	0	0	0	0	0		0	0		0	0
EX_uri(e)	uri[e] <=>			0	0	0	0	0	0		0	0		0	0
EX_val-L(e)	val-L[e] <=>			0	0	0	0	0	0		0	0		0	0
EX_xan(e)	xan[e] <=>			0	0	0	0	0	0		0	0		0	0
EX_xmp(e)	xmp[e] <=>			0	0	0	0	0	0		0	0		0	0
EX_xtsn(e)	xtsn[e] <=>			0	0	0	0	0	0		0	0		0	0
EX_xyl-D(e)	xyl-D[e] <=>			0	0	0	0	0	0		0	0		0	0
EX_xylu-L(e)	xylu-L[e] <=>			0	0	0	0	0	0		0	0		0	0
EX_zn2(e)	zn2[e] <=>			0	0	0	0	-1.3747e-05	0		-0.000343025	-8.03208e-05		-8.53751e-05	-8.53751e-05		0
12DGR120tipp	12dgr120[p] -> 12dgr120[c]			0	0	0	0	0	0		0	0		0	0
12DGR140tipp	12dgr140[p] -> 12dgr140[c]			0	0	0	0	0	0		0	0		0	0
12DGR141tipp	12dgr141[p] -> 12dgr141[c]			0	0	0	0	0	0		0	0		0	0
12DGR160tipp	12dgr160[p] -> 12dgr160[c]			0	0	0	0	0	0		0	0		0	0
12DGR161tipp	12dgr161[p] -> 12dgr161[c]			0	0	0	0	0	0		0	0		0	0
12DGR180tipp	12dgr180[p] -> 12dgr180[c]			0	0	0	0	0	0		0	0		0	0
12DGR181tipp	12dgr181[p] -> 12dgr181[c]			0	0	0	0	0	0		0	0		0	0
12PPDRtex	12ppd-R[e] <=> 12ppd-R[p]			0	0	0	0	0	0		0	0		0	0
12PPDRtpp	12ppd-R[p] <=> 12ppd-R[c]			0	0	0	0	0	0		0	0		0	0
12PPDStex	12ppd-S[e] <=> 12ppd-S[p]			0	0	0	0	0	0		0	0		0	0
12PPDStpp	12ppd-S[p] <=> 12ppd-S[c]			0	0	0	0	0	0		0	0		0	0
14GLUCANabcpp	atp[c] + h2o[c] + 14glucan[p] -> 14glucan[c] + adp[c] + h[c] + pi[c]			0	0	0	0	0	0		0	0		0	0
14GLUCANtexi	14glucan[e] -> 14glucan[p]			0	0	0	0	0	0		0	0		0	0
23CAMPtex	23camp[e] <=> 23camp[p]			0	0	0	0	0	0		0	0		0	0
23CCMPtex	23ccmp[e] <=> 23ccmp[p]			0	0	0	0	0	0		0	0		0	0
23CGMPtex	23cgmp[e] <=> 23cgmp[p]			0	0	0	0	0	0		0	0		0	0
23CUMPtex	23cump[e] <=> 23cump[p]			0	0	0	0	0	0		0	0		0	0
23DAPPAt2pp	23dappa[p] + h[p] -> 23dappa[c] + h[c]			0	0	0	0	0	0		0	0		0	0
23DAPPAtex	23dappa[e] <=> 23dappa[p]			0	0	0	0	0	0		0	0		0	0
23PDE2pp	23cump[p] + h2o[p] -> 3ump[p] + h[p]			0	0	0	0	0	0		0	0		0	0
23PDE4pp	23ccmp[p] + h2o[p] -> 3cmp[p] + h[p]			0	0	0	0	0	0		0	0		0	0
23PDE7pp	23camp[p] + h2o[p] -> 3amp[p] + h[p]			0	0	0	0	0	0		0	0		0	0
23PDE9pp	23cgmp[p] + h2o[p] -> 3gmp[p] + h[p]			0	0	0	0	0	0		0	0		0	0
26DAHtex	26dap-M[e] <=> 26dap-M[p]			0	0	0	0	0	0		0	0		0	0
2AGPA120tipp	2ddecg3p[p] -> 2ddecg3p[c]			0	0	0	0	0	0		0	0		0	0
2AGPA140tipp	2tdecg3p[p] -> 2tdecg3p[c]			0	0	0	0	0	0		0	0		0	0
2AGPA141tipp	2tdec7eg3p[p] -> 2tdec7eg3p[c]			0	0	0	0	0	0		0	0		0	0
2AGPA160tipp	2hdecg3p[p] -> 2hdecg3p[c]			0	0	0	0	0	0		0	0		0	0
2AGPA161tipp	2hdec9eg3p[p] -> 2hdec9eg3p[c]			0	0	0	0	0	0		0	0		0	0
2AGPA180tipp	2odecg3p[p] -> 2odecg3p[c]			0	0	0	0	0	0		0	0		0	0
2AGPA181tipp	2odec11eg3p[p] -> 2odec11eg3p[c]			0	0	0	0	0	0		0	0		0	0
2AGPE120tipp	2agpe120[p] -> 2agpe120[c]			0	0	0	0	0	0		0	0		0	0
2AGPE140tipp	2agpe140[p] -> 2agpe140[c]			0	0	0	0	0	0		0	0		0	0
2AGPE141tipp	2agpe141[p] -> 2agpe141[c]			0	0	0	0	0	0		0	0		0	0
2AGPE160tipp	2agpe160[p] -> 2agpe160[c]			0	0	0	0	0	0		0	0		0	0
2AGPE161tipp	2agpe161[p] -> 2agpe161[c]			0	0	0	0	0	0		0	0		0	0
2AGPE180tipp	2agpe180[p] -> 2agpe180[c]			0	0	0	0	0	0		0	0		0	0
2AGPE181tipp	2agpe181[p] -> 2agpe181[c]			0	0	0	0	0	0		0	0		0	0
2AGPEAT120	2agpe120[c] + atp[c] + ddca[c] -> amp[c] + pe120[c] + ppi[c]			0	0	0	0	0	0		0	0		0	0
2AGPEAT140	2agpe140[c] + atp[c] + ttdca[c] -> amp[c] + pe140[c] + ppi[c]			0	0	0	0	0	0		0	0		0	0
2AGPEAT141	2agpe141[c] + atp[c] + ttdcea[c] -> amp[c] + pe141[c] + ppi[c]			0	0	0	0	0	0		0	0		0	0
2AGPEAT160	2agpe160[c] + atp[c] + hdca[c] -> amp[c] + pe160[c] + ppi[c]			0	0	0	0	0	0		0	0		0	0
2AGPEAT161	2agpe161[c] + atp[c] + hdcea[c] -> amp[c] + pe161[c] + ppi[c]			0	0	0	0	0	0		0	0		0	0
2AGPEAT180	2agpe180[c] + atp[c] + ocdca[c] -> amp[c] + pe180[c] + ppi[c]			0	0	0	0	0	0		0	0		0	0
2AGPEAT181	2agpe181[c] + atp[c] + ocdcea[c] -> amp[c] + pe181[c] + ppi[c]			0	0	0	0	0	0		0	0		0	0
2AGPG120tipp	2agpg120[p] -> 2agpg120[c]			0	0	0	0	0	0		0	0		0	0
2AGPG140tipp	2agpg140[p] -> 2agpg140[c]			0	0	0	0	0	0		0	0		0	0
2AGPG141tipp	2agpg141[p] -> 2agpg141[c]			0	0	0	0	0	0		0	0		0	0
2AGPG160tipp	2agpg160[p] -> 2agpg160[c]			0	0	0	0	0	0		0	0		0	0
2AGPG161tipp	2agpg161[p] -> 2agpg161[c]			0	0	0	0	0	0		0	0		0	0
2AGPG180tipp	2agpg180[p] -> 2agpg180[c]			0	0	0	0	0	0		0	0		0	0
2AGPG181tipp	2agpg181[p] -> 2agpg181[c]			0	0	0	0	0	0		0	0		0	0
2AGPGAT120	2agpg120[c] + atp[c] + ddca[c] -> amp[c] + pg120[c] + ppi[c]			0	0	0	0	0	0		0	0		0	0
2AGPGAT140	2agpg140[c] + atp[c] + ttdca[c] -> amp[c] + pg140[c] + ppi[c]			0	0	0	0	0	0		0	0		0	0
2AGPGAT141	2agpg141[c] + atp[c] + ttdcea[c] -> amp[c] + pg141[c] + ppi[c]			0	0	0	0	0	0		0	0		0	0
2AGPGAT160	2agpg160[c] + atp[c] + hdca[c] -> amp[c] + pg160[c] + ppi[c]			0	0	0	0	0	0		0	0		0	0
2AGPGAT161	2agpg161[c] + atp[c] + hdcea[c] -> amp[c] + pg161[c] + ppi[c]			0	0	0	0	0	0		0	0		0	0
2AGPGAT180	2agpg180[c] + atp[c] + ocdca[c] -> amp[c] + pg180[c] + ppi[c]			0	0	0	0	0	0		0	0		0	0
2AGPGAT181	2agpg181[c] + atp[c] + ocdcea[c] -> amp[c] + pg181[c] + ppi[c]			0	0	0	0	0	0		0	0		0	0
2DGULRGx	2dhguln[c] + h[c] + nadh[c] -> glcn[c] + nad[c]			0	0	0	0	0	0		0	0		0	0
2DGULRGy	2dhguln[c] + h[c] + nadph[c] -> glcn[c] + nadp[c]			0	0	0	0	0	0		0	0		0	0
2DGULRx	2dhguln[c] + h[c] + nadh[c] -> idon-L[c] + nad[c]			0	0	0	0	0	0		0	0		0	0
2DGULRy	2dhguln[c] + h[c] + nadph[c] -> idon-L[c] + nadp[c]			0	0	0	0	0	0		0	0		0	0
2MAHMP	2mahmp[c] + h2o[c] -> 4ampm[c] + h[c] + pi[c]			0	0	0	0	0	0		0	0		0	0
34dhpactex	34dhpac[e] <=> 34dhpac[p]			0	0	0	0	0	0		0	0		0	0
3AMACHYD	3amac[c] + h[c] + h2o[c] -> msa[c] + nh4[c]			0	0	0	0	0	0		0	0		0	0
3AMPtex	3amp[e] <=> 3amp[p]			0	0	0	0	0	0		0	0		0	0
3CMPtex	3cmp[e] <=> 3cmp[p]			0	0	0	0	0	0		0	0		0	0
3GMPtex	3gmp[e] <=> 3gmp[p]			0	0	0	0	0	0		0	0		0	0
3HAD100	3hdecACP[c] -> h2o[c] + tdec2eACP[c]			0	0	0	0	0	0		0	0		0	0
3HAD120	3hddecACP[c] -> h2o[c] + tddec2eACP[c]			0	0	0	0	0	0		0	0		0	0
3HAD121	3hcddec5eACP[c] -> h2o[c] + t3c5ddeceACP[c]			0	0	0	0	0	0		0	0		0	0
3HAD140	3hmrsACP[c] -> h2o[c] + tmrs2eACP[c]			0	0	0	0	0	0		0	0		0	0
3HAD141	3hcmrs7eACP[c] -> h2o[c] + t3c7mrseACP[c]			0	0	0	0	0	0		0	0		0	0
3HAD160	3hpalmACP[c] -> h2o[c] + tpalm2eACP[c]			0	0	0	0	0	0		0	0		0	0
3HAD161	3hcpalm9eACP[c] -> h2o[c] + t3c9palmeACP[c]			0	0	0	0	0	0		0	0		0	0
3HAD180	3hoctaACP[c] -> h2o[c] + toctd2eACP[c]			0	0	0	0	0	0		0	0		0	0
3HAD181	3hcvac11eACP[c] -> h2o[c] + t3c11vaceACP[c]			0	0	0	0	0	0		0	0		0	0
3HAD40	3haACP[c] -> but2eACP[c] + h2o[c]			0	0	0	0	0	0		0	0		0	0
3HAD60	3hhexACP[c] -> h2o[c] + thex2eACP[c]			0	0	0	0	0	0		0	0		0	0
3HAD80	3hoctACP[c] -> h2o[c] + toct2eACP[c]			0	0	0	0	0	0		0	0		0	0
3HCINNMH	3hcinnm[c] + h[c] + nadh[c] + o2[c] -> dhcinnm[c] + h2o[c] + nad[c]			0	0	0	0	0	0		0	0		0	0
3HPPPNH	3hpppn[c] + h[c] + nadh[c] + o2[c] -> dhpppn[c] + h2o[c] + nad[c]			0	0	0	0	0	0		0	0		0	0
3HPPtex	3hpp[e] <=> 3hpp[p]			0	0	0	0	0	0		0	0		0	0
3HPPtpp	3hpp[c] + h[c] -> 3hpp[p] + h[p]			0	0	0	0	0	0		0	0		0	0
3KGK	3dhguln[c] + atp[c] -> 3dhgulnp[c] + adp[c] + h[c]			0	0	0	0	0	0		0	0		0	0
3NTD2pp	3ump[p] + h2o[p] -> pi[p] + uri[p]			0	0	0	0	0	0		0	0		0	0
3NTD4pp	3cmp[p] + h2o[p] -> cytd[p] + pi[p]			0	0	0	0	0	0		0	0		0	0
3NTD7pp	3amp[p] + h2o[p] -> adn[p] + pi[p]			0	0	0	0	0	0		0	0		0	0
3NTD9pp	3gmp[p] + h2o[p] -> gsn[p] + pi[p]			0	0	0	0	0	0		0	0		0	0
3OAR100	3odecACP[c] + h[c] + nadph[c] <=> 3hdecACP[c] + nadp[c]			0	0	0	0	0	0		0	0		0	0
3OAR120	3oddecACP[c] + h[c] + nadph[c] <=> 3hddecACP[c] + nadp[c]			0	0	0	0	0	0		0	0		0	0
3OAR121	3ocddec5eACP[c] + h[c] + nadph[c] -> 3hcddec5eACP[c] + nadp[c]			0	0	0	0	0	0		0	0		0	0
3OAR140	3omrsACP[c] + h[c] + nadph[c] <=> 3hmrsACP[c] + nadp[c]			0	0	0	0	0.00313737	0		0.0782861	0.0183311		0.0194846	0.0194846		0
3OAR141	3ocmrs7eACP[c] + h[c] + nadph[c] -> 3hcmrs7eACP[c] + nadp[c]			0	0	0	0	0	0		0	0		0	0
3OAR160	3opalmACP[c] + h[c] + nadph[c] <=> 3hpalmACP[c] + nadp[c]			0	0	0	0	0	0		0	0		0	0
3OAR161	3ocpalm9eACP[c] + h[c] + nadph[c] -> 3hcpalm9eACP[c] + nadp[c]			0	0	0	0	0	0		0	0		0	0
3OAR180	3ooctdACP[c] + h[c] + nadph[c] <=> 3hoctaACP[c] + nadp[c]			0	0	0	0	0	0		0	0		0	0
3OAR181	3ocvac11eACP[c] + h[c] + nadph[c] -> 3hcvac11eACP[c] + nadp[c]			0	0	0	0	0	0		0	0		0	0
3OAR40	actACP[c] + h[c] + nadph[c] <=> 3haACP[c] + nadp[c]			0	0	0	0	0	0		0	0		0	0
3OAR60	3ohexACP[c] + h[c] + nadph[c] <=> 3hhexACP[c] + nadp[c]			0	0	0	0	0	0		0	0		0	0
3OAR80	3ooctACP[c] + h[c] + nadph[c] <=> 3hoctACP[c] + nadp[c]			0	0	0	0	0	0		0	0		0	0
3OAS100	h[c] + malACP[c] + ocACP[c] -> 3odecACP[c] + ACP[c] + co2[c]			0	0	0	0	0	0		0	0		0	0
3OAS120	dcaACP[c] + h[c] + malACP[c] -> 3oddecACP[c] + ACP[c] + co2[c]			0	0	0	0	0	0		0	0		0	0
3OAS121	cdec3eACP[c] + h[c] + malACP[c] -> 3ocddec5eACP[c] + ACP[c] + co2[c]			0	0	0	0	0	0		0	0		0	0
3OAS140	ddcaACP[c] + h[c] + malACP[c] -> 3omrsACP[c] + ACP[c] + co2[c]			0	0	0	0	0.00313737	0		0.0782861	0.0183311		0.0194846	0.0194846		0
3OAS141	cddec5eACP[c] + h[c] + malACP[c] -> 3ocmrs7eACP[c] + ACP[c] + co2[c]			0	0	0	0	0	0		0	0		0	0
3OAS160	h[c] + malACP[c] + myrsACP[c] -> 3opalmACP[c] + ACP[c] + co2[c]			0	0	0	0	0	0		0	0		0	0
3OAS161	h[c] + malACP[c] + tdeACP[c] -> 3ocpalm9eACP[c] + ACP[c] + co2[c]			0	0	0	0	0	0		0	0		0	0
3OAS180	h[c] + malACP[c] + palmACP[c] -> 3ooctdACP[c] + ACP[c] + co2[c]			0	0	0	0	0	0		0	0		0	0
3OAS181	h[c] + hdeACP[c] + malACP[c] -> 3ocvac11eACP[c] + ACP[c] + co2[c]			0	0	0	0	0	0		0	0		0	0
3OAS60	butACP[c] + h[c] + malACP[c] -> 3ohexACP[c] + ACP[c] + co2[c]			0	0	0	0	0	0		0	0		0	0
3OAS80	h[c] + hexACP[c] + malACP[c] -> 3ooctACP[c] + ACP[c] + co2[c]			0	0	0	0	0	0		0	0		0	0
3OXCOAT	coa[c] + oxadpcoa[c] -> accoa[c] + succoa[c]			0	0	0	0	0	0		0	0		0	0
3PEPTabcpp	atp[c] + h2o[c] + LalaDgluMdap[p] -> LalaDgluMdap[c] + adp[c] + h[c] + pi[c]			0	0	0	0	0	0		0	0		0	0
3PEPTtex	LalaDgluMdap[e] <=> LalaDgluMdap[p]			0	0	0	0	0	0		0	0		0	0
3UMPtex	3ump[e] <=> 3ump[p]			0	0	0	0	0	0		0	0		0	0
42A12BOOXpp	dopa[p] + h2o[p] + o2[p] -> 34dhpac[p] + h2o2[p] + nh4[p]			0	0	0	0	0	0		0	0		0	0
4HOXPACDtex	4hoxpacd[e] <=> 4hoxpacd[p]			0	0	0	0	0	0		0	0		0	0
4HTHRS	h2o[c] + phthr[c] -> 4hthr[c] + pi[c]			0	0	0	0	0	0		0	0		0	0
4PCP	LalaDgluMdapDala[c] + h2o[c] -> LalaDgluMdap[c] + ala-D[c]			0	0	0	0	0	0		0	0		0	0
4PCPpp	LalaDgluMdapDala[p] + h2o[p] -> LalaDgluMdap[p] + ala-D[p]			0	0	0	0	0	0		0	0		0	0
4PEPTabcpp	atp[c] + h2o[c] + LalaDgluMdapDala[p] -> LalaDgluMdapDala[c] + adp[c] + h[c] + pi[c]			0	0	0	0	0	0		0	0		0	0
4PEPTtex	LalaDgluMdapDala[e] <=> LalaDgluMdapDala[p]			0	0	0	0	0	0		0	0		0	0
5DGLCNR	5dglcn[c] + h[c] + nadph[c] <=> glcn[c] + nadp[c]			0	0	0	0	0	0		0	0		0	0
5DGLCNt2rpp	5dglcn[p] + h[p] <=> 5dglcn[c] + h[c]			0	0	0	0	0	0		0	0		0	0
5DGLCNtex	5dglcn[e] <=> 5dglcn[p]			0	0	0	0	0	0		0	0		0	0
5DOAN	dad-5[c] + h2o[c] -> 5drib[c] + ade[c]			0	0	0	0	2.70505e-05	0		0.000226336	0.000158051		0.000167996	0.000167996		0
5MTRtex	5mtr[e] <=> 5mtr[p]			0	0	0	0	0	0		0	0		0	0
5MTRtpp	5mtr[c] + h[c] -> 5mtr[p] + h[p]			0	0	0	0	0	0		0	0		0	0
A5PISO	ru5p-D[c] <=> ara5p[c]			0	0	0	0	0.00156869	0		0.039143	0.00916553		0.00974228	0.00974228		0
AACPS1	ACP[c] + atp[c] + ttdca[c] -> amp[c] + myrsACP[c] + ppi[c]			0	0	0	0	0	0		0	0		0	0
AACPS2	ACP[c] + atp[c] + ttdcea[c] -> amp[c] + ppi[c] + tdeACP[c]			0	0	0	0	0	0		0	0		0	0
AACPS3	ACP[c] + atp[c] + hdca[c] -> amp[c] + palmACP[c] + ppi[c]			0	0	0	0	0.00514516	0		0.128386	0.0300621		0.0319538	0.0319538		0
AACPS4	ACP[c] + atp[c] + hdcea[c] -> amp[c] + hdeACP[c] + ppi[c]			0	0	0	0	0.00606431	0		0.151321	0.0354326		0.0376622	0.0376622		0
AACPS5	ACP[c] + atp[c] + ocdcea[c] -> amp[c] + octeACP[c] + ppi[c]			0	0	0	0	0	0		0	0		0	0
AACPS6	ACP[c] + atp[c] + ocdca[c] -> amp[c] + ocdcaACP[c] + ppi[c]			0	0	0	0	0	0		0	0		0	0
AACPS7	ACP[c] + atp[c] + ddca[c] -> amp[c] + ddcaACP[c] + ppi[c]			0	0	0	0	0.00313737	0		0.0782861	0.0183311		0.0194846	0.0194846		0
AACPS8	ACP[c] + atp[c] + dca[c] -> amp[c] + dcaACP[c] + ppi[c]			0	0	0	0	0	0		0	0		0	0
AACPS9	ACP[c] + atp[c] + octa[c] -> amp[c] + ocACP[c] + ppi[c]			0	0	0	0	0	0		0	0		0	0
AACTOOR	aact[c] + h2o[c] + o2[c] -> h2o2[c] + mthgxl[c] + nh4[c]			0	0	0	0	0	0		0	0		0	0
AADDGT	dtdp4aaddg[c] + unagamu[c] -> dtdp[c] + h[c] + unagamuf[c]			0	0	0	0	0	0		0	0		0	0
AAMYL	14glucan[c] -> malthx[c]			0	0	0	0	0	0		0	0		0	0
AAMYLpp	14glucan[p] -> malthx[p]			0	0	0	0	0	0		0	0		0	0
AB6PGH	arbt6p[c] + h2o[c] -> g6p[c] + hqn[c]			0	0	0	0	0	0		0	0		0	0
ABTA	4abut[c] + akg[c] -> glu-L[c] + sucsal[c]			0	0	0	0	0	0		0	0		0	0
ABUTD	4abutn[c] + h2o[c] + nad[c] -> 4abut[c] + 2 h[c] + nadh[c]			0	0	0	0	0	0		0	0		0	0
ABUTt2pp	4abut[p] + h[p] -> 4abut[c] + h[c]			0	0	0	0	0	0		0	0		0	0
ABUTtex	4abut[e] <=> 4abut[p]			0	0	0	0	0	0		0	0		0	0
ACACCT	acac[c] + accoa[c] -> aacoa[c] + ac[c]			0	0	0	0	0	0		0	0		0	0
ACACT1r	2 accoa[c] <=> aacoa[c] + coa[c]			0	0	0	0	0.0143468	0		0.357993	0.0838258		0.0891006	0.0891006		0
ACACT2r	accoa[c] + btcoa[c] <=> 3ohcoa[c] + coa[c]			0	0	0	0	0.0143468	0		0.357993	0.0838258		0.0891006	0.0891006		0
ACACT3r	accoa[c] + hxcoa[c] <=> 3oocoa[c] + coa[c]			0	0	0	0	0.0143468	0		0.357993	0.0838258		0.0891006	0.0891006		0
ACACT4r	accoa[c] + occoa[c] <=> 3odcoa[c] + coa[c]			0	0	0	0	0.0143468	0		0.357993	0.0838258		0.0891006	0.0891006		0
ACACT5r	accoa[c] + dcacoa[c] <=> 3oddcoa[c] + coa[c]			0	0	0	0	0.0143468	0		0.357993	0.0838258		0.0891006	0.0891006		0
ACACT6r	accoa[c] + ddcacoa[c] <=> 3otdcoa[c] + coa[c]			0	0	0	0	0.0112095	0		0.279707	0.0654947		0.069616	0.069616		0
ACACT7r	accoa[c] + tdcoa[c] <=> 3ohdcoa[c] + coa[c]			0	0	0	0	0.0112095	0		0.279707	0.0654947		0.069616	0.069616		0
ACACT8r	3oodcoa[c] + coa[c] <=> accoa[c] + pmtcoa[c]			0	0	0	0	0	0		0	0		0	0
ACACt2pp	acac[p] + h[p] <=> acac[c] + h[c]			0	0	0	0	0	0		0	0		0	0
ACACtex	acac[e] <=> acac[p]			0	0	0	0	0	0		0	0		0	0
ACALD	acald[c] + coa[c] + nad[c] <=> accoa[c] + h[c] + nadh[c]			-10	-9.75	-4.75	-10	-4.71233	0.25		0	-8.33919		-8.01721	-7.79498		-0.222229
ACALDtex	acald[e] <=> acald[p]			0	0	0	0	0	0		0	0		0	0
ACALDtpp	acald[p] <=> acald[c]			0	0	0	0	0	0		0	0		0	0
ACANTHAT	accoa[c] + anth[c] -> acanth[c] + coa[c]			0	0	0	0	0	0		0	0		0	0
ACBIPGT	adocbip[c] + gtp[c] + h[c] -> agdpcbi[c] + ppi[c]			0	0	0	0	0	0		0	0		0	0
ACCOAC	accoa[c] + atp[c] + hco3[c] -> adp[c] + h[c] + malcoa[c] + pi[c]			0	0	0	0	0.00313762	0		0.0782921	0.0183325		0.0194861	0.0194861		0
ACCOAL	atp[c] + coa[c] + ppa[c] -> adp[c] + pi[c] + ppcoa[c]			0	0	0	0	0	0		0	0		0	0
ACGAL1PPpp	acgal1p[p] + h2o[p] -> acgal[p] + pi[p]			0	0	0	0	0	0		0	0		0	0
ACGAL1Ptex	acgal1p[e] <=> acgal1p[p]			0	0	0	0	0	0		0	0		0	0
ACGALtex	acgal[e] <=> acgal[p]			0	0	0	0	0	0		0	0		0	0
ACGAM1PPpp	acgam1p[p] + h2o[p] -> acgam[p] + pi[p]			0	0	0	0	0	0		0	0		0	0
ACGAM1Ptex	acgam1p[e] <=> acgam1p[p]			0	0	0	0	0	0		0	0		0	0
ACGAMK	acgam[c] + atp[c] -> acgam6p[c] + adp[c] + h[c]			0	0	0	0	0	0		0	0		0	0
ACGAMT	uacgam[c] + udcpp[c] -> ump[c] + unaga[c]			0	0	0	0	0	0		0	0		0	0
ACGAptspp	pep[c] + acgam[p] -> acgam6p[c] + pyr[c]			0	0	0	0	0	0		0	0		0	0
ACGAtex	acgam[e] <=> acgam[p]			0	0	0	0	0	0		0	0		0	0
ACGK	acglu[c] + atp[c] -> acg5p[c] + adp[c]			0	0	0	0	0.0119245	0		0.297548	0.0696723		0.0740565	0.0740565		0
ACGS	accoa[c] + glu-L[c] -> acglu[c] + coa[c] + h[c]			0	0	0	0	0.0119245	0		0.297548	0.0696723		0.0740565	0.0740565		0
ACHBS	2obut[c] + h[c] + pyr[c] -> 2ahbut[c] + co2[c]			0	0	0	0	0	0		0	0		0.0727388	0.0727388		0
ACKr	ac[c] + atp[c] <=> actp[c] + adp[c]			-10	-10.75	-10	-10	-9.58325	-0.75		0.586035	-8.03737		-8.53863	-8.76086		0.222229
ACLS	h[c] + 2 pyr[c] -> alac-S[c] + co2[c]			0	0	0	0	0.035245	0		0.87946	0.20593		0.218888	0.218888		-2.80054e-14
ACM6PH	acmum6p[c] + h2o[c] -> acgam6p[c] + lac-D[c]			0	0	0	0	0	0		0	0		0	0
ACMAMUT	uacmamu[c] + unaga[c] -> h[c] + udp[c] + unagamu[c]			0	0	0	0	0	0		0	0		0	0
ACMANAptspp	pep[c] + acmana[p] -> acmanap[c] + pyr[c]			0	0	0	0	0	0		0	0		0	0
ACMANAtex	acmana[e] <=> acmana[p]			0	0	0	0	0	0		0	0		0	0
ACMUMptspp	pep[c] + acmum[p] -> acmum6p[c] + pyr[c]			0	0	0	0	0	0		0	0		0	0
ACMUMtex	acmum[e] -> acmum[p]			0	0	0	0	0	0		0	0		0	0
ACNAMt2pp	acnam[p] + h[p] -> acnam[c] + h[c]			0	0	0	0	0	0		0	0		0	0
ACNAMtex	acnam[e] <=> acnam[p]			0	0	0	0	0	0		0	0		0	0
ACNML	acnam[c] -> acmana[c] + pyr[c]			0	0	0	0	0	0		0	0		0	0
ACOAD1f	btcoa[c] + fad[c] <=> b2coa[c] + fadh2[c]			0	0	0	0	-0.0143468	0		-0.357993	-0.0838258		-0.0891006	-0.0891006		0
ACOAD2f	fad[c] + hxcoa[c] <=> fadh2[c] + hx2coa[c]			0	0	0	0	-0.0143468	0		-0.357993	-0.0838258		-0.0891006	-0.0891006		0
ACOAD3f	fad[c] + occoa[c] <=> fadh2[c] + oc2coa[c]			0	0	0	0	-0.0143468	0		-0.357993	-0.0838258		-0.0891006	-0.0891006		0
ACOAD4f	dcacoa[c] + fad[c] <=> dc2coa[c] + fadh2[c]			0	0	0	0	-0.0143468	0		-0.357993	-0.0838258		-0.0891006	-0.0891006		0
ACOAD5f	ddcacoa[c] + fad[c] <=> dd2coa[c] + fadh2[c]			0	0	0	0	-0.0143468	0		-0.357993	-0.0838258		-0.0891006	-0.0891006		0
ACOAD6f	fad[c] + tdcoa[c] <=> fadh2[c] + td2coa[c]			0	0	0	0	-0.0112095	0		-0.279707	-0.0654947		-0.069616	-0.069616		0
ACOAD7f	fad[c] + pmtcoa[c] <=> fadh2[c] + hdd2coa[c]			0	0	0	0	-0.00514516	0		-0.128386	-0.0300621		-0.0319538	-0.0319538		0
ACOAD8f	fad[c] + stcoa[c] <=> fadh2[c] + od2coa[c]			0	0	0	0	0	0		0	0		0	0
ACOATA	ACP[c] + accoa[c] <=> acACP[c] + coa[c]			0	0	0	0	0	0		0	0		0	0
ACODA	acorn[c] + h2o[c] -> ac[c] + orn[c]			0	0	0	0	0.0119245	0		0.297548	0.0696723		0.0740565	0.0740565		0
ACOLIPAabctex	atp[c] + h2o[c] + acolipa[p] -> adp[c] + h[c] + pi[c] + acolipa[e]			0	0	0	0	0	0		0	0		0	0
ACONIs	acon-T[c] <=> acon-C[c]			0	0	0	0	0	0		0	0		0	0
ACONMT	acon-T[c] + amet[c] -> aconm[c] + ahcys[c]			0	0	0	0	0	0		0	0		0	0
ACONTa	cit[c] <=> acon-C[c] + h2o[c]			0	0	0	0	0.043345	0		5.39225	0.253256		0.269192	0.269192		1.1402e-13
ACONTb	acon-C[c] + h2o[c] <=> icit[c]			0	0	0	0	0.043345	0		5.39225	0.253256		0.269192	0.269192		1.1402e-13
ACOTA	acorn[c] + akg[c] <=> acg5sa[c] + glu-L[c]			0	0	0	0	-0.0119245	0		-0.297548	-0.0696723		-0.0740565	-0.0740565		0
ACPPAT120	ddcaACP[c] + h[c] + pi[c] -> ACP[c] + ddcap[c]			0	0	0	0	0	0		0	0		0	0
ACPPAT140	h[c] + myrsACP[c] + pi[c] -> ACP[c] + ttdcap[c]			0	0	0	0	0	0		0	0		0	0
ACPPAT141	h[c] + pi[c] + tdeACP[c] -> ACP[c] + ttdceap[c]			0	0	0	0	0	0		0	0		0	0
ACPPAT160	h[c] + palmACP[c] + pi[c] -> ACP[c] + hdcap[c]			0	0	0	0	0	0		0	0		0	0
ACPPAT161	h[c] + hdeACP[c] + pi[c] -> ACP[c] + hdceap[c]			0	0	0	0	0	0		0	0		0.0188311	0
ACPPAT180	h[c] + ocdcaACP[c] + pi[c] -> ACP[c] + ocdcap[c]			0	0	0	0	0	0		0	0		0	0
ACPPAT181	h[c] + octeACP[c] + pi[c] -> ACP[c] + ocdceap[c]			0	0	0	0	0	0		0	0		0	0
ACPS1	apoACP[c] + coa[c] -> ACP[c] + h[c] + pap[c]			0	0	0	0	0	0		0	0		0	0
ACS	ac[c] + atp[c] + coa[c] -> accoa[c] + amp[c] + ppi[c]			0	0	0	0	0	0		0	0		0	0
ACSERtex	acser[e] <=> acser[p]			0	0	0	0	0	0		0	0		0	0
ACSERtpp	acser[c] -> acser[p]			0	0	0	0	0	0		0	0		0	0
ACt2rpp	ac[p] + h[p] <=> ac[c] + h[c]			-10	-10.75	-10	-10	-9.60674	-0.75		3.41061e-13	-8.1746		-8.68448	-8.90671		0.222229
ACt4pp	ac[p] + na1[p] -> ac[c] + na1[c]			0	0	0	0	0	0		0	0		0	0
ACtex	ac[e] <=> ac[p]			-10	-10.75	-10	-10	-9.60674	-0.75		3.41061e-13	-8.1746		-8.68448	-8.90671		0.222229
ADA	adn[c] + h[c] + h2o[c] -> ins[c] + nh4[c]			0	0	0	0	0	0		0	0		0	0
ADCL	4adcho[c] -> 4abz[c] + h[c] + pyr[c]			0	0	0	0	2.69699e-05	0		0.000672972	0.00015758		0.000167495	0.000167495		-2.79995e-17
ADCS	chor[c] + gln-L[c] -> 4adcho[c] + glu-L[c]			0	0	0	0	2.69699e-05	0		0.000672972	0.00015758		0.000167495	0.000167495		-2.79995e-17
ADD	ade[c] + h[c] + h2o[c] -> hxan[c] + nh4[c]			0	0	0	0	0	0		0	0		0	0
ADEt2rpp	ade[p] + h[p] <=> ade[c] + h[c]			0	0	0	0	0	0		0	0		0	0
ADEtex	ade[e] <=> ade[p]			0	0	0	0	0	0		0	0		0	0
ADK1	amp[c] + atp[c] <=> 2 adp[c]			0	0	0	0	0.10584	0		2.64055	0.618402		-999.145	0.657315		-999.802
ADK3	amp[c] + gtp[c] <=> adp[c] + gdp[c]			0	0	0	0	0	0		0	0		999.802	0
ADK4	amp[c] + itp[c] <=> adp[c] + idp[c]			0	0	0	0	0	0		0	0		0	0
ADMDC	amet[c] + h[c] -> ametam[c] + co2[c]			0	0	0	0	0	0		0	0		0	0
ADNCYC	atp[c] -> camp[c] + ppi[c]			0	0	0	0	0	0		0	0		0	0
ADNK1	adn[c] + atp[c] -> adp[c] + amp[c] + h[c]			0	0	0	0	4.5111e-05	0		0.000676996	0.000263575		0.000280161	0.000280161		0
ADNUC	adn[c] + h2o[c] -> ade[c] + rib-D[c]			0	0	0	0	0	0		0	0		0	0
ADNt2pp	adn[p] + h[p] -> adn[c] + h[c]			0	0	0	0	0	0		0	0		0	0
ADNt2rpp	adn[p] + h[p] <=> adn[c] + h[c]			0	0	0	0	0	0		0	0		0	0
ADNtex	adn[e] <=> adn[p]			0	0	0	0	0	0		0	0		0	0
ADOCBIK	adocbi[c] + atp[c] -> adocbip[c] + adp[c] + h[c]			0	0	0	0	0	0		0	0		0	0
ADOCBLS	agdpcbi[c] + rdmbzi[c] -> adocbl[c] + gmp[c] + h[c]			0	0	0	0	0	0		0	0		0	0
ADOCBLabcpp	atp[c] + h2o[c] + adocbl[p] -> adocbl[c] + adp[c] + h[c] + pi[c]			0	0	0	0	0	0		0	0		0	0
ADOCBLtonex	adocbl[e] + h[p] -> h[c] + adocbl[p]			0	0	0	0	0	0		0	0		0	0
ADPRDP	adprib[c] + h2o[c] -> amp[c] + 2 h[c] + r5p[c]			0	0	0	0	0	0		0	0		0	0
ADPT	ade[c] + prpp[c] -> amp[c] + ppi[c]			0	0	0	0	0	0		0	0		0	0
ADSK	aps[c] + atp[c] -> adp[c] + h[c] + paps[c]			0	0	0	0	0.00999264	0		0.249344	0.058385		0.0620589	0.0620589		5.96745e-16
ADSL1r	dcamp[c] <=> amp[c] + fum[c]			0	0	0	0	0.0120553	0		0.300812	0.0704367		0.074869	0.074869		0
ADSL2r	25aics[c] <=> aicar[c] + fum[c]			0	0	0	0	0.0180611	0		0.450675	0.105528		0.112168	0.112168		1.13992e-13
ADSS	asp-L[c] + gtp[c] + imp[c] -> dcamp[c] + gdp[c] + 2 h[c] + pi[c]			0	0	0	0	0.0120553	0		0.300812	0.0704367		0.074869	0.074869		7.6994e-14
AGDC	acgam6p[c] + h2o[c] -> ac[c] + gam6p[c]			0	0	0	0	0	0		0	0		0	0
AGM3PA	anhgm3p[c] + h2o[c] -> LalaDgluMdap[c] + anhgm[c]			0	0	0	0	0	0		0	0		0	0
AGM3PApp	anhgm3p[p] + h2o[p] -> LalaDgluMdap[p] + anhgm[p]			0	0	0	0	0	0		0	0		0	0
AGM3PH	anhgm3p[c] + h2o[c] -> acgam[c] + anhm3p[c]			0	0	0	0	0	0		0	0		0	0
AGM3Pt2pp	anhgm3p[p] + h[p] -> anhgm3p[c] + h[c]			0	0	0	0	0	0		0	0		0	0
AGM4PA	anhgm4p[c] + h2o[c] -> LalaDgluMdapDala[c] + anhgm[c]			0	0	0	0	0	0		0	0		0	0
AGM4PApp	anhgm4p[p] + h2o[p] -> LalaDgluMdapDala[p] + anhgm[p]			0	0	0	0	0	0		0	0		0	0
AGM4PCP	anhgm4p[c] + h2o[c] -> ala-D[c] + anhgm3p[c]			0	0	0	0	0	0		0	0		0	0
AGM4PCPpp	anhgm4p[p] + h2o[p] -> ala-D[p] + anhgm3p[p]			0	0	0	0	0	0		0	0		0	0
AGM4PH	anhgm4p[c] + h2o[c] -> acgam[c] + anhm4p[c]			0	0	0	0	0	0		0	0		0	0
AGM4Pt2pp	anhgm4p[p] + h[p] -> anhgm4p[c] + h[c]			0	0	0	0	0	0		0	0		0	0
AGMH	anhgm[c] + h2o[c] -> acgam[c] + anhm[c]			0	0	0	0	0	0		0	0		0	0
AGMHE	adphep-DD[c] -> adphep-LD[c]			0	0	0	0	0	0		0	0		0	0
AGMT	agm[c] + h2o[c] -> ptrc[c] + urea[c]			0	0	0	0	0	0		0	0		0	0
AGMt2pp	anhgm[p] + h[p] -> anhgm[c] + h[c]			0	0	0	0	0	0		0	0		0	0
AGMtex	agm[e] <=> agm[p]			0	0	0	0	0	0		0	0		0	0
AGPAT120	1ddecg3p[c] + ddcaACP[c] -> ACP[c] + pa120[c]			0	0	0	0	0	0		0	0		0	0
AGPAT140	1tdecg3p[c] + myrsACP[c] -> ACP[c] + pa140[c]			0	0	0	0	0	0		0	0		0	0
AGPAT141	1tdec7eg3p[c] + tdeACP[c] -> ACP[c] + pa141[c]			0	0	0	0	0	0		0	0		0	0
AGPAT160	1hdecg3p[c] + palmACP[c] -> ACP[c] + pa160[c]			0	0	0	0	0.00257258	0		0.0641929	0.0150311		0.0159769	0.0159769		0
AGPAT161	1hdec9eg3p[c] + hdeACP[c] -> ACP[c] + pa161[c]			0	0	0	0	0.00303216	0		0.0756606	0.0177163		0.0188311	0.0188311		0
AGPAT180	1odecg3p[c] + ocdcaACP[c] -> ACP[c] + pa180[c]			0	0	0	0	0	0		0	0		0	0
AGPAT181	1odec11eg3p[c] + octeACP[c] -> ACP[c] + pa181[c]			0	0	0	0	0	0		0	0		0	0
AGPR	acg5sa[c] + nadp[c] + pi[c] <=> acg5p[c] + h[c] + nadph[c]			0	0	0	0	-0.0119245	0		-0.297548	-0.0696723		-0.0740565	-0.0740565		0
AGt3	ag[c] + h[e] -> h[c] + ag[e]			0	0	0	0	0	0		0	0		0	0
AHCYSNS	ahcys[c] + h2o[c] -> ade[c] + rhcys[c]			0	0	0	0	1.80605e-05	0		0.00045066	0.000105524		0.000112164	0.000112164		0
AICART	10fthf[c] + aicar[c] <=> fprica[c] + thf[c]			0	0	0	0	0.0218804	0		0.545975	0.127843		0.135887	0.135887		0
AIRC2	air[c] + atp[c] + hco3[c] -> 5caiz[c] + adp[c] + h[c] + pi[c]			0	0	0	0	0.0180611	0		0.450675	0.105528		0.112168	0.112168		7.70078e-14
AIRC3	5aizc[c] <=> 5caiz[c]			0	0	0	0	-0.0180611	0		-0.450675	-0.105528		-0.112168	-0.112168		-1.13992e-13
AKGDH	akg[c] + coa[c] + nad[c] -> co2[c] + nadh[c] + succoa[c]			0	0	0	0	0	0		4.31068	0		0	0
AKGt2rpp	akg[p] + h[p] <=> akg[c] + h[c]			0	0	0	0	0	0		0	0		0	0
AKGtex	akg[e] <=> akg[p]			0	0	0	0	0	0		0	0		0	0
ALAALAD	alaala[c] + h2o[c] -> 2 ala-D[c]			0	0	0	0	0	0		0	0		0	0
ALAALAabcpp	atp[c] + h2o[c] + alaala[p] -> adp[c] + alaala[c] + h[c] + pi[c]			0	0	0	0	0	0		0	0		0	0
ALAALAr	2 ala-D[c] + atp[c] <=> adp[c] + alaala[c] + h[c] + pi[c]			0	0	0	0	0.00112024	0		0.027953	0.00654532		0.00695719	0.00695719		0
ALAALAtex	alaala[e] <=> alaala[p]			0	0	0	0	0	0		0	0		0	0
ALAGLUE	LalaDglu[c] <=> LalaLglu[c]			0	0	0	0	0	0		0	0		0	0
ALAR	ala-L[c] <=> ala-D[c]			0	0	0	0	0.00168036	0		0.0419295	0.00981799		0.0104358	0.0104358		0
ALATA_D2	ala-D[c] + pydx5p[c] -> pyam5p[c] + pyr[c]			0	0	0	0	0	0		0	0		0	0
ALATA_L	akg[c] + ala-L[c] <=> glu-L[c] + pyr[c]			0	0	0	0	-0.0234366	0		-0.584808	-0.136935		999.749	-0.145552		999.894
ALATA_L2	ala-L[c] + pydx5p[c] -> pyam5p[c] + pyr[c]			0	0	0	0	0	0		0	0		0	0
ALATRS	ala-L[c] + atp[c] + trnaala[c] -> alatrna[c] + amp[c] + ppi[c]			0	0	0	0	0	0		0	0		0	0
ALAabcpp	atp[c] + h2o[c] + ala-L[p] -> adp[c] + ala-L[c] + h[c] + pi[c]			0	0	0	0	0	0		0	0		0	0
ALAt2pp	ala-L[p] + h[p] -> ala-L[c] + h[c]			0	0	0	0	0	0		0	0		0	0
ALAt2rpp	ala-L[p] + h[p] <=> ala-L[c] + h[c]			0	0	0	0	0	0		0	0		-1000	0
ALAt4pp	ala-L[p] + na1[p] -> ala-L[c] + na1[c]			0	0	0	0	0	0		0	0		1000	0
ALAtex	ala-L[e] <=> ala-L[p]			0	0	0	0	0	0		0	0		0	0
ALCD19	glyald[c] + h[c] + nadh[c] <=> glyc[c] + nad[c]			0	0	0	0	0	0		0	0		0	0
ALCD2x	etoh[c] + nad[c] <=> acald[c] + h[c] + nadh[c]			-10	-10.75	-4.75	-10	-4.71233	-0.75		0	-8.33919		-8.87817	-8.21148		-0.666688
ALDD19xr	h2o[c] + nad[c] + pacald[c] <=> 2 h[c] + nadh[c] + pac[c]			0	0	0	0	0	0		0	0		0	0
ALDD2x	acald[c] + h2o[c] + nad[c] -> ac[c] + 2 h[c] + nadh[c]			0	0	0	0	0	0		0	0		0	0
ALDD2y	acald[c] + h2o[c] + nadp[c] -> ac[c] + 2 h[c] + nadph[c]			0	0	0	0	0	0		0	0		0	0
ALDD3y	h2o[c] + nadp[c] + ppal[c] -> 2 h[c] + nadph[c] + ppa[c]			0	0	0	0	0	0		0	0		0	0
ALDD4	btal[c] + h2o[c] + nad[c] -> but[c] + 2 h[c] + nadh[c]			0	0	0	0	0	0		0	0		0	0
ALLK	all-D[c] + atp[c] -> adp[c] + all6p[c] + h[c]			0	0	0	0	0	0		0	0		0	0
ALLPI	all6p[c] <=> allul6p[c]			0	0	0	0	0	0		0	0		0	0
ALLTAMH	alltt[c] + 2 h[c] + 2 h2o[c] -> co2[c] + 2 nh4[c] + urdglyc[c]			0	0	0	0	0	0		0	0		0	0
ALLTN	alltn[c] + h2o[c] -> alltt[c] + h[c]			0	0	0	0	0	0		0	0		0	0
ALLTNt2rpp	alltn[p] + h[p] <=> alltn[c] + h[c]			0	0	0	0	0	0		0	0		0	0
ALLTNtex	alltn[e] <=> alltn[p]			0	0	0	0	0	0		0	0		0	0
ALLULPE	allul6p[c] <=> f6p[c]			0	0	0	0	0	0		0	0		0	0
ALLabcpp	atp[c] + h2o[c] + all-D[p] -> adp[c] + all-D[c] + h[c] + pi[c]			0	0	0	0	0	0		0	0		0	0
ALLtex	all-D[e] <=> all-D[p]			0	0	0	0	0	0		0	0		0	0
ALPATE160pp	alpp[p] + pe160[p] -> 2agpe160[p] + lpp[p]			0	0	0	0	0	0		0	0		0	0
ALPATG160pp	alpp[p] + pg160[p] -> 2agpg160[p] + lpp[p]			0	0	0	0	0	0		0	0		0	0
ALR2	h[c] + mthgxl[c] + nadph[c] -> acetol[c] + nadp[c]			0	0	0	0	0	0		0	0		0	0
ALR4x	acetol[c] + h[c] + nadh[c] -> 12ppd-R[c] + nad[c]			0	0	0	0	0	0		0	0		0	0
ALTRH	altrn[c] -> 2ddglcn[c] + h2o[c]			0	0	0	0	0	0		0	0		0	0
AM3PA	anhm3p[c] + h2o[c] -> LalaDgluMdap[c] + anhm[c]			0	0	0	0	0	0		0	0		0	0
AM4PA	anhm4p[c] + h2o[c] -> LalaDgluMdapDala[c] + anhm[c]			0	0	0	0	0	0		0	0		0	0
AM4PCP	anhm4p[c] + h2o[c] -> ala-D[c] + anhm3p[c]			0	0	0	0	0	0		0	0		0	0
AMALT1	malt[c] + malttr[c] -> glc-D[c] + maltttr[c]			0	0	0	0	0	0		0	0		0	0
AMALT2	malt[c] + maltttr[c] -> glc-D[c] + maltpt[c]			0	0	0	0	0	0		0	0		0	0
AMALT3	malt[c] + maltpt[c] -> glc-D[c] + malthx[c]			0	0	0	0	0	0		0	0		0	0
AMALT4	malt[c] + malthx[c] -> glc-D[c] + malthp[c]			0	0	0	0	0	0		0	0		0	0
AMANAPEr	acmanap[c] <=> acgam6p[c]			0	0	0	0	0	0		0	0		0	0
AMANK	acmana[c] + atp[c] -> acmanap[c] + adp[c] + h[c]			0	0	0	0	0	0		0	0		0	0
AMAOTr	8aonn[c] + amet[c] <=> amob[c] + dann[c]			0	0	0	0	8.06274e-08	0		2.01187e-06	4.7109e-07		5.00734e-07	5.00734e-07		0
AMMQLT8	2dmmql8[c] + amet[c] -> ahcys[c] + h[c] + mql8[c]			0	0	0	0	0	0		0	0		0	0
AMPMS2	air[c] + h2o[c] + nad[c] -> 4ampm[c] + 2 for[c] + 3 h[c] + nadh[c]			0	0	0	0	8.98996e-06	0		0.000224324	5.25265e-05		5.58318e-05	5.58318e-05		0
AMPN	amp[c] + h2o[c] -> ade[c] + r5p[c]			0	0	0	0	0	0		0	0		0	0
AMPTASECG	cgly[c] + h2o[c] -> cys-L[c] + gly[c]			0	0	0	0	0	0		0	0		0	0
AMPTASEPG	h2o[c] + progly[c] -> gly[c] + pro-L[c]			0	0	0	0	0	0		0	0		0	0
AMPtex	amp[e] <=> amp[p]			0	0	0	0	0	0		0	0		0	0
ANHGMtex	anhgm[e] <=> anhgm[p]			0	0	0	0	0	0		0	0		0	0
ANHMK	anhm[c] + atp[c] + h2o[c] -> acmum6p[c] + adp[c] + h[c]			0	0	0	0	0	0		0	0		0	0
ANPRT	anth[c] + prpp[c] -> ppi[c] + pran[c]			0	0	0	0	0.00229155	0		0.0571805	0.0133891		0.0142316	0.0142316		0
ANS	chor[c] + gln-L[c] -> anth[c] + glu-L[c] + h[c] + pyr[c]			0	0	0	0	0.00229155	0		0.0571805	0.0133891		0.0142316	0.0142316		0
AOBUTDs	2aobut[c] + h[c] -> aact[c] + co2[c]			0	0	0	0	0	0		0	0		0	0
AOXSr2	ala-L[c] + pimACP[c] -> 8aonn[c] + ACP[c] + co2[c]			0	0	0	0	8.06274e-08	0		2.01187e-06	4.7109e-07		5.00734e-07	5.00734e-07		0
AP4AH	ap4a[c] + h2o[c] -> 2 adp[c] + 2 h[c]			0	0	0	0	0	0		0	0		0	0
AP4AS	2 atp[c] + h[c] -> ap4a[c] + ppi[c]			0	0	0	0	0	0		0	0		0	0
AP5AH	ap5a[c] + h2o[c] -> adp[c] + atp[c] + 2 h[c]			0	0	0	0	0	0		0	0		0	0
APCS	15dap[c] + ametam[c] -> 5mta[c] + h[c] + na15dap[c]			0	0	0	0	0	0		0	0		0	0
APG3PAT120	ddcap[c] + glyc3p[c] -> 1ddecg3p[c] + h[c] + pi[c]			0	0	0	0	0	0		0	0		0	0
APG3PAT140	glyc3p[c] + ttdcap[c] -> 1tdecg3p[c] + h[c] + pi[c]			0	0	0	0	0	0		0	0		0	0
APG3PAT141	glyc3p[c] + ttdceap[c] -> 1tdec7eg3p[c] + h[c] + pi[c]			0	0	0	0	0	0		0	0		0	0
APG3PAT160	glyc3p[c] + hdcap[c] -> 1hdecg3p[c] + h[c] + pi[c]			0	0	0	0	0	0		0	0		0	0
APG3PAT161	glyc3p[c] + hdceap[c] -> 1hdec9eg3p[c] + h[c] + pi[c]			0	0	0	0	0	0		0	0		0.0188311	0
APG3PAT180	glyc3p[c] + ocdcap[c] -> 1odecg3p[c] + h[c] + pi[c]			0	0	0	0	0	0		0	0		0	0
APG3PAT181	glyc3p[c] + ocdceap[c] -> 1odec11eg3p[c] + h[c] + pi[c]			0	0	0	0	0	0		0	0		0	0
APH120	ddcap[c] + h2o[c] -> ddca[c] + 2 h[c] + pi[c]			0	0	0	0	0	0		0	0		0	0
APH140	h2o[c] + ttdcap[c] -> 2 h[c] + pi[c] + ttdca[c]			0	0	0	0	0	0		0	0		0	0
APH141	h2o[c] + ttdceap[c] -> 2 h[c] + pi[c] + ttdcea[c]			0	0	0	0	0	0		0	0		0	0
APH160	h2o[c] + hdcap[c] -> 2 h[c] + hdca[c] + pi[c]			0	0	0	0	0	0		0	0		0	0
APH161	h2o[c] + hdceap[c] -> 2 h[c] + hdcea[c] + pi[c]			0	0	0	0	0	0		0	0		0	0
APH180	h2o[c] + ocdcap[c] -> 2 h[c] + ocdca[c] + pi[c]			0	0	0	0	0	0		0	0		0	0
APH181	h2o[c] + ocdceap[c] -> 2 h[c] + ocdcea[c] + pi[c]			0	0	0	0	0	0		0	0		0	0
APPLDHr	aact[c] + h[c] + nadh[c] <=> appl[c] + nad[c]			0	0	0	0	0	0		0	0		0	0
APRAUR	5apru[c] + h[c] + nadph[c] -> 5aprbu[c] + nadp[c]			0	0	0	0	1.79799e-05	0		0.000448648	0.000105053		0.000111664	0.000111664		1.80113e-17
ARAI	arab-L[c] <=> rbl-L[c]			0	0	0	0	0	0		0	0		0	0
ARBTNR1	2 arbtn-fe3[c] + fadh2[c] -> 2 arbtn[c] + fad[c] + 2 fe2[c] + 2 h[c]			0	0	0	0	0	0		0	0		0	0
ARBTNR2	2 arbtn-fe3[c] + fmnh2[c] -> 2 arbtn[c] + 2 fe2[c] + fmn[c] + 2 h[c]			0	0	0	0	0	0		0	0		0	0
ARBTNR3	2 arbtn-fe3[c] + rbflvrd[c] -> 2 arbtn[c] + 2 fe2[c] + 2 h[c] + ribflv[c]			0	0	0	0	0	0		0	0		0	0
ARBTNabcpp	atp[c] + h2o[c] + arbtn-fe3[p] -> adp[c] + arbtn-fe3[c] + h[c] + pi[c]			0	0	0	0	0	0		0	0		0	0
ARBTNexs	arbtn[e] + fe3[e] -> arbtn-fe3[e]			0	0	0	0	0	0		0	0		0	0
ARBTNtex	arbtn[p] + h[p] -> h[c] + arbtn[e]			0	0	0	0	0	0		0	0		0	0
ARBTNtonex	arbtn-fe3[e] + h[p] -> h[c] + arbtn-fe3[p]			0	0	0	0	0	0		0	0		0	0
ARBTNtpp	arbtn[c] + h[p] -> h[c] + arbtn[p]			0	0	0	0	0	0		0	0		0	0
ARBTptspp	pep[c] + arbt[p] -> arbt6p[c] + pyr[c]			0	0	0	0	0	0		0	0		0	0
ARBTtex	arbt[e] -> arbt[p]			0	0	0	0	0	0		0	0		0	0
ARBabcpp	atp[c] + h2o[c] + arab-L[p] -> adp[c] + arab-L[c] + h[c] + pi[c]			0	0	0	0	0	0		0	0		0	0
ARBt2rpp	arab-L[p] + h[p] <=> arab-L[c] + h[c]			0	0	0	0	0	0		0	0		0	0
ARBt3ipp	arab-L[c] + h[p] -> h[c] + arab-L[p]			0	0	0	0	0	0		0	0		0	0
ARBtex	arab-L[e] <=> arab-L[p]			0	0	0	0	0	0		0	0		0	0
ARGAGMt7pp	agm[c] + arg-L[p] <=> arg-L[c] + agm[p]			0	0	0	0	0	0		0	0		0	0
ARGDC	arg-L[c] + h[c] -> agm[c] + co2[c]			0	0	0	0	0	0		0	0		0	0
ARGDCpp	arg-L[p] + h[p] -> agm[p] + co2[p]			0	0	0	0	0	0		0	0		0	0
ARGORNt7pp	orn[c] + arg-L[p] <=> arg-L[c] + orn[p]			0	0	0	0	0	0		0	0		0	0
ARGSL	argsuc[c] <=> arg-L[c] + fum[c]			0	0	0	0	0.0119245	0		0.297548	0.0696723		0.0740565	0.0740565		0
ARGSS	asp-L[c] + atp[c] + citr-L[c] -> amp[c] + argsuc[c] + h[c] + ppi[c]			0	0	0	0	0.0119245	0		0.297548	0.0696723		0.0740565	0.0740565		0
ARGTRS	arg-L[c] + atp[c] + trnaarg[c] -> amp[c] + argtrna[c] + ppi[c]			0	0	0	0	0	0		0	0		0	0
ARGabcpp	atp[c] + h2o[c] + arg-L[p] -> adp[c] + arg-L[c] + h[c] + pi[c]			0	0	0	0	0	0		0	0		0	0
ARGt3pp	arg-L[c] + h[p] -> h[c] + arg-L[p]			0	0	0	0	0	0		0	0		0	0
ARGtex	arg-L[e] <=> arg-L[p]			0	0	0	0	0	0		0	0		0	0
ASAD	aspsa[c] + nadp[c] + pi[c] <=> 4pasp[c] + h[c] + nadph[c]			0	0	0	0	-0.0313861	0		-0.783169	-0.183383		-0.131408	-0.131408		0
ASCBPL	ascb6p[c] + h2o[c] -> 3dhgulnp[c] + h[c]			0	0	0	0	0	0		0	0		0	0
ASCBptspp	pep[c] + ascb-L[p] -> ascb6p[c] + pyr[c]			0	0	0	0	0	0		0	0		0	0
ASCBtex	ascb-L[e] <=> ascb-L[p]			0	0	0	0	0	0		0	0		0	0
ASNN	asn-L[c] + h2o[c] -> asp-L[c] + nh4[c]			0	0	0	0	0	0		0	0		0	0
ASNNpp	asn-L[p] + h2o[p] -> asp-L[p] + nh4[p]			0	0	0	0	0	0		0	0		0	0
ASNS1	asp-L[c] + atp[c] + gln-L[c] + h2o[c] -> amp[c] + asn-L[c] + glu-L[c] + h[c] + ppi[c]			0	0	0	0	0	0		0	0		0	0
ASNS2	asp-L[c] + atp[c] + nh4[c] -> amp[c] + asn-L[c] + h[c] + ppi[c]			0	0	0	0	0.00971782	0		0.242486	0.0567793		0.0603522	0.0603522		0
ASNTRS	asn-L[c] + atp[c] + trnaasn[c] -> amp[c] + asntrna[c] + ppi[c]			0	0	0	0	0	0		0	0		0	0
ASNabcpp	atp[c] + h2o[c] + asn-L[p] -> adp[c] + asn-L[c] + h[c] + pi[c]			0	0	0	0	0	0		0	0		0	0
ASNt2rpp	asn-L[p] + h[p] <=> asn-L[c] + h[c]			0	0	0	0	0	0		0	0		0	0
ASNtex	asn-L[e] <=> asn-L[p]			0	0	0	0	0	0		0	0		0	0
ASO3t8pp	aso3[c] + atp[c] + h2o[c] -> adp[c] + h[c] + pi[c] + aso3[p]			0	0	0	0	0	0		0	0		0	0
ASO3tex	aso3[e] <=> aso3[p]			0	0	0	0	0	0		0	0		0	0
ASP1DC	asp-L[c] + h[c] -> ala-B[c] + co2[c]			0	0	0	0	2.32207e-05	0		0.00057942	0.000135674		0.000144211	0.000144211		6.65998e-16
ASPCT	asp-L[c] + cbp[c] -> cbasp[c] + h[c] + pi[c]			0	0	0	0	0.0133356	0		0.332759	0.0779171		0.0828201	0.0828201		0
ASPK	asp-L[c] + atp[c] <=> 4pasp[c] + adp[c]			0	0	0	0	0.0313861	0		0.783169	0.183383		0.131408	0.131408		0
ASPO3	asp-L[c] + q8[c] -> h[c] + iasp[c] + q8h2[c]			0	0	0	0	0	0		0	0		0	0
ASPO4	asp-L[c] + mqn8[c] -> h[c] + iasp[c] + mql8[c]			0	0	0	0	0	0		0	0		0	0
ASPO5	asp-L[c] + fum[c] -> h[c] + iasp[c] + succ[c]			0	0	0	0	0	0		0	0		0	0
ASPO6	asp-L[c] + o2[c] -> h[c] + h2o2[c] + iasp[c]			0	0	0	0	9.18346e-05	0		0.00229152	0.000536571		0.000570336	0.000570336		-4.1744e-14
ASPT	asp-L[c] -> fum[c] + nh4[c]			0	0	0	0	0	0		0	0		0	0
ASPTA	akg[c] + asp-L[c] <=> glu-L[c] + oaa[c]			0	0	0	0	-0.106313	0		-2.65281	-0.621167		-0.59674	-0.59674		-1.1402e-13
ASPTRS	asp-L[c] + atp[c] + trnaasp[c] -> amp[c] + asptrna[c] + ppi[c]			0	0	0	0	0	0		0	0		0	0
ASPabcpp	atp[c] + h2o[c] + asp-L[p] -> adp[c] + asp-L[c] + h[c] + pi[c]			0	0	0	0	0	0		0	0		0	0
ASPt2_2pp	asp-L[p] + 2 h[p] -> asp-L[c] + 2 h[c]			0	0	0	0	0	0		0	0		0	0
ASPt2_3pp	asp-L[p] + 3 h[p] -> asp-L[c] + 3 h[c]			0	0	0	0	0	0		0	0		0	0
ASPt2pp	asp-L[p] + h[p] -> asp-L[c] + h[c]			0	0	0	0	0	0		0	0		0	0
ASPt2rpp	asp-L[p] + h[p] <=> asp-L[c] + h[c]			0	0	0	0	0	0		0	0		0	0
ASPtex	asp-L[e] <=> asp-L[p]			0	0	0	0	0	0		0	0		0	0
ASR	aso4[c] + 2 gthrd[c] -> aso3[c] + gthox[c] + h2o[c]			0	0	0	0	0	0		0	0		0	0
AST	arg-L[c] + succoa[c] -> coa[c] + h[c] + sucarg[c]			0	0	0	0	0	0		0	0		0	0
ATHRDHr	athr-L[c] + nadp[c] <=> 2aobut[c] + h[c] + nadph[c]			0	0	0	0	0	0		0	0		0	0
ATPHs	atp[c] + h[c] + h2o[c] -> itp[c] + nh4[c]			0	0	0	0	0	0		0	0		0	0
ATPM	atp[c] + h2o[c] -> adp[c] + h[c] + pi[c]			25	25.625	25.75	25.75	21.3179	-0.125		3.15	3.15		3.15	3.15		0
ATPPRT	atp[c] + prpp[c] -> ppi[c] + prbatp[c]			0	0	0	0	0.00381924	0		0.0953005	0.0223151		0.0237193	0.0237193		0
ATPS4rpp	adp[c] + pi[c] + 4 h[p] <=> atp[c] + 3 h[c] + h2o[c]			-5	-5.125	0	-5.25	0	0.125		59.4748	-6.30268		-6.27226	-6.49449		0.222229
BALAt2pp	ala-B[p] + h[p] -> ala-B[c] + h[c]			0	0	0	0	0	0		0	0		0	0
BALAtex	ala-B[e] <=> ala-B[p]			0	0	0	0	0	0		0	0		0	0
BETALDHx	betald[c] + h2o[c] + nad[c] -> glyb[c] + 2 h[c] + nadh[c]			0	0	0	0	0	0		0	0		0	0
BETALDHy	betald[c] + h2o[c] + nadp[c] -> glyb[c] + 2 h[c] + nadph[c]			0	0	0	0	0	0		0	0		0	0
BMOCOS	moco[c] + mptamp[c] -> amp[c] + bmoco[c] + cu2[c]			0	0	0	0	4.91827e-06	0		0.000122724	2.87365e-05		3.05448e-05	3.05448e-05		0
BMOGDS1	bmoco[c] + gtp[c] + h[c] -> bmoco1gdp[c] + ppi[c]			0	0	0	0	4.91827e-06	0		0.000122724	2.87365e-05		3.05448e-05	3.05448e-05		0
BMOGDS2	bmoco1gdp[c] + gtp[c] + h[c] -> bmocogdp[c] + ppi[c]			0	0	0	0	4.91827e-06	0		0.000122724	2.87365e-05		3.05448e-05	3.05448e-05		0
BPNT	h2o[c] + pap[c] -> amp[c] + pi[c]			0	0	0	0	0.00999264	0		0.249344	0.058385		0.0620589	0.0620589		5.96745e-16
BSORx	btnso[c] + h[c] + nadh[c] -> btn[c] + h2o[c] + nad[c]			0	0	0	0	0	0		0	0		0	0
BSORy	btnso[c] + h[c] + nadph[c] -> btn[c] + h2o[c] + nadp[c]			0	0	0	0	0	0		0	0		0	0
BTNt2ipp	btn[p] + h[p] -> btn[c] + h[c]			0	0	0	0	0	0		0	0		0	0
BTNtex	btn[e] <=> btn[p]			0	0	0	0	0	0		0	0		0	0
BTS5	2fe2s[c] + amet[c] + dtbt[c] -> 2fe1s[c] + btn[c] + dad-5[c] + h[c] + met-L[c]			0	0	0	0	8.06274e-08	0		2.01187e-06	4.7109e-07		5.00734e-07	5.00734e-07		0
BUTCT	accoa[c] + but[c] -> ac[c] + btcoa[c]			0	0	0	0	0	0		0	0		0	0
BUTSO3abcpp	atp[c] + h2o[c] + butso3[p] -> adp[c] + butso3[c] + h[c] + pi[c]			0	0	0	0	0	0		0	0		0	0
BUTSO3tex	butso3[e] <=> butso3[p]			0	0	0	0	0	0		0	0		0	0
BUTt2rpp	but[p] + h[p] <=> but[c] + h[c]			0	0	0	0	0	0		0	0		0	0
BUTtex	but[e] <=> but[p]			0	0	0	0	0	0		0	0		0	0
BWCOGDS1	bwco[c] + gtp[c] + h[c] -> bwco1gdp[c] + ppi[c]			0	0	0	0	0	0		0	0		0	0
BWCOGDS2	bwco1gdp[c] + gtp[c] + h[c] -> bwcogdp[c] + ppi[c]			0	0	0	0	0	0		0	0		0	0
BWCOS	mptamp[c] + wco[c] -> amp[c] + bwco[c] + cu2[c]			0	0	0	0	0	0		0	0		0	0
CA2t3pp	ca2[c] + h[p] -> h[c] + ca2[p]			0	0	0	0	0	0		0	0		999.999	0
CA2tex	ca2[e] <=> ca2[p]			0	0	0	0	0.000209833	0		0.0052359	0.00122601		0.00130316	0.00130316		0
CADVtpp	15dap[c] + h[p] + lys-L[p] -> h[c] + lys-L[c] + 15dap[p]			0	0	0	0	0	0		0	0		0	0
CAT	2 h2o2[c] -> 2 h2o[c] + o2[c]			0	0	0	0	0	0		0	0		0	0
CAt6pp	ca2[c] + na1[p] <=> na1[c] + ca2[p]			0	0	0	0	-0.000209833	0		-0.0052359	-0.00122601		-1000	-0.00130316		-999.999
CBIAT	atp[c] + cbi[c] + h[c] <=> adocbi[c] + pppi[c]			0	0	0	0	0	0		0	0		0	0
CBItonex	cbi[e] + h[p] -> h[c] + cbi[p]			0	0	0	0	0	0		0	0		0	0
CBIuabcpp	atp[c] + h2o[c] + cbi[p] -> adp[c] + cbi[c] + h[c] + pi[c]			0	0	0	0	0	0		0	0		0	0
CBL1abcpp	atp[c] + h2o[c] + cbl1[p] -> adp[c] + cbl1[c] + h[c] + pi[c]			0	0	0	0	0	0		0	0		0	0
CBL1tonex	cbl1[e] + h[p] -> h[c] + cbl1[p]			0	0	0	0	0	0		0	0		0	0
CBLAT	atp[c] + cbl1[c] + h[c] <=> adocbl[c] + pppi[c]			0	0	0	0	0	0		0	0		0	0
CBMD	cbm[c] + 2 h[c] -> co2[c] + nh4[c]			0	0	0	0	0	0		0	0		0	0
CBMKr	atp[c] + co2[c] + nh4[c] <=> adp[c] + cbp[c] + 2 h[c]			0	0	0	0	0.02526	0		0.630307	0.147589		0.156877	0.156877		0
CBPS	2 atp[c] + gln-L[c] + h2o[c] + hco3[c] -> 2 adp[c] + cbp[c] + glu-L[c] + 2 h[c] + pi[c]			0	0	0	0	0	0		0	0		0	0
CCGS	atp[c] + cdg[c] + nh4[c] -> adp[c] + h[c] + h2o[c] + pi[c] + preq0[c]			0	0	0	0	0	0		0	0		0	0
CD2abcpp	atp[c] + cd2[c] + h2o[c] -> adp[c] + h[c] + pi[c] + cd2[p]			0	0	0	0	0	0		0	0		0	0
CD2t3pp	cd2[c] + h[p] -> h[c] + cd2[p]			0	0	0	0	0	0		0	0		0	0
CD2tex	cd2[e] <=> cd2[p]			0	0	0	0	0	0		0	0		0	0
CD2tpp	cd2[p] -> cd2[c]			0	0	0	0	0	0		0	0		0	0
CDAPPA120	cdpdddecg[c] + h2o[c] -> cmp[c] + 2 h[c] + pa120[c]			0	0	0	0	0	0		0	0		0	0
CDAPPA140	cdpdtdecg[c] + h2o[c] -> cmp[c] + 2 h[c] + pa140[c]			0	0	0	0	0	0		0	0		0	0
CDAPPA141	cdpdtdec7eg[c] + h2o[c] -> cmp[c] + 2 h[c] + pa141[c]			0	0	0	0	0	0		0	0		0	0
CDAPPA160	cdpdhdecg[c] + h2o[c] -> cmp[c] + 2 h[c] + pa160[c]			0	0	0	0	0	0		0	0		0	0
CDAPPA161	cdpdhdec9eg[c] + h2o[c] -> cmp[c] + 2 h[c] + pa161[c]			0	0	0	0	0	0		0	0		0	0
CDAPPA180	cdpdodecg[c] + h2o[c] -> cmp[c] + 2 h[c] + pa180[c]			0	0	0	0	0	0		0	0		0	0
CDAPPA181	cdpdodec11eg[c] + h2o[c] -> cmp[c] + 2 h[c] + pa181[c]			0	0	0	0	0	0		0	0		0	0
CDGR	3 h[c] + 2 nadph[c] + preq0[c] -> 2 nadp[c] + preq1[c]			0	0	0	0	0	0		0	0		0	0
CDGS	cph4[c] + h[c] -> cdg[c] + nh4[c]			0	0	0	0	0	0		0	0		0	0
CDPMEK	4c2me[c] + atp[c] -> 2p4c2me[c] + adp[c] + h[c]			0	0	0	0	9.63095e-05	0		0.00240318	0.000562717		0.000598126	0.000598126		0
CFAS160E	2 amet[c] + pe161[c] -> 2 ahcys[c] + cpe160[c] + 2 h[c]			0	0	0	0	0	0		0	0		0	0
CFAS160G	2 amet[c] + pg161[c] -> 2 ahcys[c] + cpg160[c] + 2 h[c]			0	0	0	0	0	0		0	0		0	0
CFAS180E	2 amet[c] + pe181[c] -> 2 ahcys[c] + cpe180[c] + 2 h[c]			0	0	0	0	0	0		0	0		0	0
CFAS180G	2 amet[c] + pg181[c] -> 2 ahcys[c] + cpg180[c] + 2 h[c]			0	0	0	0	0	0		0	0		0	0
CGLYabcpp	atp[c] + h2o[c] + cgly[p] -> adp[c] + cgly[c] + h[c] + pi[c]			0	0	0	0	0	0		0	0		0	0
CGLYtex	cgly[e] <=> cgly[p]			0	0	0	0	0	0		0	0		0	0
CHLabcpp	atp[c] + h2o[c] + chol[p] -> adp[c] + chol[c] + h[c] + pi[c]			0	0	0	0	0	0		0	0		0	0
CHLt2pp	chol[p] + h[p] -> chol[c] + h[c]			0	0	0	0	0	0		0	0		0	0
CHLtex	chol[e] <=> chol[p]			0	0	0	0	0	0		0	0		0	0
CHOLD	chol[c] + nad[c] -> betald[c] + h[c] + nadh[c]			0	0	0	0	0	0		0	0		0	0
CHORM	chor[c] -> pphn[c]			0	0	0	0	0.0130368	0		0.325304	0.0761715		0.0809646	0.0809646		0
CHORS	3psme[c] -> chor[c] + pi[c]			0	0	0	0	0.0153643	0		0.383382	0.0897707		0.0954196	0.0954196		-1.11022e-16
CHRPL	chor[c] -> 4hbz[c] + pyr[c]			0	0	0	0	8.98996e-06	0		0.000224324	5.25265e-05		5.58318e-05	5.58318e-05		0
CHTBSptspp	pep[c] + chtbs[p] -> chtbs6p[c] + pyr[c]			0	0	0	0	0	0		0	0		0	0
CHTBStex	chtbs[e] <=> chtbs[p]			0	0	0	0	0	0		0	0		0	0
CINNDO	cinnm[c] + h[c] + nadh[c] + o2[c] -> cenchddd[c] + nad[c]			0	0	0	0	0	0		0	0		0	0
CITL	cit[c] -> ac[c] + oaa[c]			0	0	0	0	0	0		0	0		0	0
CITt3pp	cit[c] + h[p] -> h[c] + cit[p]			0	0	0	0	0	0		0	0		0	0
CITt7pp	succ[c] + cit[p] -> cit[c] + succ[p]			0	0	0	0	0	0		0	0		0	0
CITtex	cit[e] <=> cit[p]			0	0	0	0	0	0		0	0		0	0
CLIPAabctex	atp[c] + h2o[c] + lipa_cold[p] -> adp[c] + h[c] + pi[c] + lipa_cold[e]			0	0	0	0	0	0		0	0		0	0
CLPNH120pp	clpn120[p] + h2o[p] -> h[p] + pa120[p] + pg120[p]			0	0	0	0	0	0		0	0		0	0
CLPNH140pp	clpn140[p] + h2o[p] -> h[p] + pa140[p] + pg140[p]			0	0	0	0	0	0		0	0		0	0
CLPNH141pp	clpn141[p] + h2o[p] -> h[p] + pa141[p] + pg141[p]			0	0	0	0	0	0		0	0		0	0
CLPNH160pp	clpn160[p] + h2o[p] -> h[p] + pa160[p] + pg160[p]			0	0	0	0	0	0		0	0		0	0
CLPNH161pp	clpn161[p] + h2o[p] -> h[p] + pa161[p] + pg161[p]			0	0	0	0	0	0		0	0		0	0
CLPNH180pp	clpn180[p] + h2o[p] -> h[p] + pa180[p] + pg180[p]			0	0	0	0	0	0		0	0		0	0
CLPNH181pp	clpn181[p] + h2o[p] -> h[p] + pa181[p] + pg181[p]			0	0	0	0	0	0		0	0		0	0
CLPNS120pp	2 pg120[p] <=> clpn120[p] + glyc[p]			0	0	0	0	0	0		0	0		0	0
CLPNS140pp	2 pg140[p] <=> clpn140[p] + glyc[p]			0	0	0	0	0	0		0	0		0	0
CLPNS141pp	2 pg141[p] <=> clpn141[p] + glyc[p]			0	0	0	0	0	0		0	0		0	0
CLPNS160pp	2 pg160[p] <=> clpn160[p] + glyc[p]			0	0	0	0	0	0		0	0		0	0
CLPNS161pp	2 pg161[p] <=> clpn161[p] + glyc[p]			0	0	0	0	0	0		0	0		0	0
CLPNS180pp	2 pg180[p] <=> clpn180[p] + glyc[p]			0	0	0	0	0	0		0	0		0	0
CLPNS181pp	2 pg181[p] <=> clpn181[p] + glyc[p]			0	0	0	0	0	0		0	0		0	0
CLt3_2pp	h[c] + 2 cl[p] -> 2 cl[c] + h[p]			0	0	0	0	0.000104916	0		0.00261795	0.000613006		0.00065158	0.00065158		0
CLtex	cl[e] <=> cl[p]			0	0	0	0	0.000209833	0		0.0052359	0.00122601		0.00130316	0.00130316		0
CMPN	cmp[c] + h2o[c] -> csn[c] + r5p[c]			0	0	0	0	0	0		0	0		0	0
CMPtex	cmp[e] <=> cmp[p]			0	0	0	0	0	0		0	0		0	0
CMtex	cm[e] <=> cm[p]			0	0	0	0	0	0		0	0		0	0
CMtpp	cm[p] + h[p] -> h[c] + cm[e]			0	0	0	0	0	0		0	0		0	0
CO2tex	co2[e] <=> co2[p]			0	-0.5	0	0	-0.0869222	-0.5		-20.4614	0		-0.489244	-0.0447856		-0.444459
CO2tpp	co2[p] <=> co2[c]			0	-0.5	0	0	-0.0869222	-0.5		-20.4614	0		-0.489244	-0.0447856		-0.444459
COBALT2abcpp	atp[c] + cobalt2[c] + h2o[c] -> adp[c] + h[c] + pi[c] + cobalt2[p]			0	0	0	0	0	0		0	0		0	0
COBALT2t3pp	cobalt2[c] + h[p] -> h[c] + cobalt2[p]			0	0	0	0	0	0		0	0		0	0
COBALT2tex	cobalt2[e] <=> cobalt2[p]			0	0	0	0	1.00784e-06	0		2.51484e-05	5.88862e-06		6.25917e-06	6.25917e-06		0
COBALT2tpp	cobalt2[p] -> cobalt2[c]			0	0	0	0	1.00784e-06	0		2.51484e-05	5.88862e-06		6.25917e-06	6.25917e-06		0
COLIPAKpp	colipa[p] + udcpdp[p] -> colipap[p] + udcpp[p]			0	0	0	0	0	0		0	0		0	0
COLIPAPabctex	atp[c] + h2o[c] + colipap[p] -> adp[c] + h[c] + pi[c] + colipap[e]			0	0	0	0	0	0		0	0		0	0
COLIPAabcpp	atp[c] + colipa[c] + h2o[c] -> adp[c] + h[c] + pi[c] + colipa[p]			0	0	0	0	0	0		0	0		0	0
COLIPAabctex	atp[c] + h2o[c] + colipa[p] -> adp[c] + h[c] + pi[c] + colipa[e]			0	0	0	0	0	0		0	0		0	0
CPGNR1	2 cpgn[c] + fadh2[c] -> 2 cpgn-un[c] + fad[c] + 2 fe2[c] + 2 h[c]			0	0	0	0	0	0		0	0		0	0
CPGNR2	2 cpgn[c] + fmnh2[c] -> 2 cpgn-un[c] + 2 fe2[c] + fmn[c] + 2 h[c]			0	0	0	0	0	0		0	0		0	0
CPGNR3	2 cpgn[c] + rbflvrd[c] -> 2 cpgn-un[c] + 2 fe2[c] + 2 h[c] + ribflv[c]			0	0	0	0	0	0		0	0		0	0
CPGNUtex	cpgn-un[p] + h[p] -> h[c] + cpgn-un[e]			0	0	0	0	0	0		0	0		0	0
CPGNUtpp	cpgn-un[c] + h[p] -> h[c] + cpgn-un[p]			0	0	0	0	0	0		0	0		0	0
CPGNabcpp	atp[c] + h2o[c] + cpgn[p] -> adp[c] + cpgn[c] + h[c] + pi[c]			0	0	0	0	0	0		0	0		0	0
CPGNexs	cpgn-un[e] + fe3[e] -> cpgn[e]			0	0	0	0	0	0		0	0		0	0
CPGNtonex	cpgn[e] + h[p] -> h[c] + cpgn[p]			0	0	0	0	0	0		0	0		0	0
CPH4S	ahdt[c] + h2o[c] -> acald[c] + cph4[c] + h[c] + pppi[c]			0	0	0	0	0	0		0	0		0	0
CPMPS	gtp[c] + h2o[c] -> cpmp[c] + ppi[c]			0	0	0	0	9.83655e-06	0		0.000245449	5.7473e-05		6.10895e-05	6.10895e-05		0
CPPPGO	cpppg3[c] + 2 h[c] + o2[c] -> 2 co2[c] + 2 h2o[c] + pppg9[c]			0	0	0	0	0	0		0.000224324	0		0	0
CPPPGO2	2 amet[c] + cpppg3[c] -> 2 co2[c] + 2 dad-5[c] + 2 met-L[c] + pppg9[c]			0	0	0	0	8.98996e-06	0		0	5.25265e-05		5.58318e-05	5.58318e-05		0
CRNBTCT	bbtcoa[c] + crn[c] <=> crncoa[c] + gbbtn[c]			0	0	0	0	0	0		0	0		0	0
CRNCAL2	atp[c] + coa[c] + crn[c] -> adp[c] + crncoa[c] + pi[c]			0	0	0	0	0	0		0	0		0	0
CRNCAR	crncoa[c] <=> crnDcoa[c]			0	0	0	0	0	0		0	0		0	0
CRNCBCT	crn[c] + ctbtcoa[c] <=> crncoa[c] + ctbt[c]			0	0	0	0	0	0		0	0		0	0
CRNCDH	crncoa[c] <=> ctbtcoa[c] + h2o[c]			0	0	0	0	0	0		0	0		0	0
CRNDCAL2	atp[c] + coa[c] + crn-D[c] -> adp[c] + crnDcoa[c] + pi[c]			0	0	0	0	0	0		0	0		0	0
CRNDabcpp	atp[c] + h2o[c] + crn-D[p] -> adp[c] + crn-D[c] + h[c] + pi[c]			0	0	0	0	0	0		0	0		0	0
CRNDt2rpp	crn-D[p] + h[p] <=> crn-D[c] + h[c]			0	0	0	0	0	0		0	0		1000	0
CRNDtex	crn-D[e] <=> crn-D[p]			0	0	0	0	0	0		0	0		0	0
CRNabcpp	atp[c] + h2o[c] + crn[p] -> adp[c] + crn[c] + h[c] + pi[c]			0	0	0	0	0	0		0	0		0	0
CRNt2rpp	crn[p] + h[p] <=> crn[c] + h[c]			0	0	0	0	0	0		0	0		-1000	0
CRNt7pp	gbbtn[c] + crn[p] -> crn[c] + gbbtn[p]			0	0	0	0	0	0		0	0		0	0
CRNt8pp	crn-D[c] + crn[p] -> crn[c] + crn-D[p]			0	0	0	0	0	0		0	0		1000	0
CRNtex	crn[e] <=> crn[p]			0	0	0	0	0	0		0	0		0	0
CS	accoa[c] + h2o[c] + oaa[c] -> cit[c] + coa[c] + h[c]			0	0	0	0	0.043345	0		5.39225	0.253256		0.269192	0.269192		1.00975e-13
CSND	csn[c] + h[c] + h2o[c] -> nh4[c] + ura[c]			0	0	0	0	0	0		0	0		0	0
CSNt2pp	csn[p] + h[p] -> csn[c] + h[c]			0	0	0	0	0	0		0	0		0	0
CSNtex	csn[e] <=> csn[p]			0	0	0	0	0	0		0	0		0	0
CTBTCAL2	atp[c] + coa[c] + ctbt[c] -> adp[c] + ctbtcoa[c] + pi[c]			0	0	0	0	0	0		0	0		0	0
CTBTabcpp	atp[c] + h2o[c] + ctbt[p] -> adp[c] + ctbt[c] + h[c] + pi[c]			0	0	0	0	0	0		0	0		0	0
CTBTt2rpp	ctbt[p] + h[p] <=> ctbt[c] + h[c]			0	0	0	0	0	0		0	0		0	0
CTECOAI6	tdecoa[c] <=> td2coa[c]			0	0	0	0	0	0		0	0		0	0
CTECOAI7	hdcoa[c] <=> hdd2coa[c]			0	0	0	0	-0.00606431	0		-0.151321	-0.0354326		-0.0376622	-0.0376622		0
CTECOAI8	odecoa[c] <=> od2coa[c]			0	0	0	0	0	0		0	0		0	0
CTPS2	atp[c] + gln-L[c] + h2o[c] + utp[c] -> adp[c] + ctp[c] + glu-L[c] + 2 h[c] + pi[c]			0	0	0	0	0.00647136	0		0.161478	0.0378109		0.0401901	0.0401901		0
CU1Opp	4 cu[p] + 4 h[p] + o2[p] -> 4 cu2[p] + 2 h2o[p]			0	0	0	0	0	0		0	0		0	0
CU1abcpp	atp[c] + cu[c] + h2o[c] -> adp[c] + h[c] + pi[c] + cu[p]			0	0	0	0	0	0		0	0		0	0
CU2abcpp	atp[c] + cu2[c] + h2o[c] -> adp[c] + h[c] + pi[c] + cu2[p]			0	0	0	0	0	0		0	0		0	0
CU2tex	cu2[e] <=> cu2[p]			0	0	0	0	2.85824e-05	0		0.000713209	0.000167001		0.00017751	0.00017751		0
CU2tpp	cu2[p] -> cu2[c]			0	0	0	0	2.85824e-05	0		0.000713209	0.000167001		0.00017751	0.00017751		0
CUt3	cu[c] + h[e] -> h[c] + cu[e]			0	0	0	0	0	0		0	0		0	0
CUtex	cu[e] <=> cu[p]			0	0	0	0	0	0		0	0		0	0
CYANST	cyan[c] + tsul[c] -> h[c] + so3[c] + tcynt[c]			0	0	0	0	0	0		0	0		0	0
CYANSTpp	cyan[p] + tsul[p] -> h[p] + so3[p] + tcynt[p]			0	0	0	0	0	0		0	0		0	0
CYANtex	cyan[e] <=> cyan[p]			0	0	0	0	0	0		0	0		0	0
CYNTAH	cynt[c] + 3 h[c] + hco3[c] -> 2 co2[c] + nh4[c]			0	0	0	0	0	0		0	0		0	0
CYNTt2pp	cynt[p] + h[p] -> cynt[c] + h[c]			0	0	0	0	0	0		0	0		0	0
CYNTtex	cynt[e] <=> cynt[p]			0	0	0	0	0	0		0	0		0	0
CYSDDS	cys-D[c] + h2o[c] -> h2s[c] + nh4[c] + pyr[c]			0	0	0	0	0	0		0	0		0	0
CYSDS	cys-L[c] + h2o[c] -> h2s[c] + nh4[c] + pyr[c]			0	0	0	0	0	0		0	0		0	0
CYSDabcpp	atp[c] + h2o[c] + cys-D[p] -> adp[c] + cys-D[c] + h[c] + pi[c]			0	0	0	0	0	0		0	0		0	0
CYSDtex	cys-D[e] <=> cys-D[p]			0	0	0	0	0	0		0	0		0	0
CYSS	acser[c] + h2s[c] -> ac[c] + cys-L[c] + h[c]			0	0	0	0	0.00999264	0		0.249344	0.058385		0.0620589	0.0620589		5.96745e-16
CYSSADS	3sala[c] + 2 h[c] -> ala-L[c] + so2[c]			0	0	0	0	0	0		0	0		0	0
CYSTL	cyst-L[c] + h2o[c] -> hcys-L[c] + nh4[c] + pyr[c]			0	0	0	0	0.00620472	0		0.154825	0.036253		0.0385342	0.0385342		0
CYSTRS	atp[c] + cys-L[c] + trnacys[c] -> amp[c] + cystrna[c] + ppi[c]			0	0	0	0	0	0		0	0		0	0
CYSabc2pp	atp[c] + cys-L[c] + h2o[c] -> adp[c] + h[c] + pi[c] + cys-L[p]			0	0	0	0	0	0		0	0		0	0
CYSabcpp	atp[c] + h2o[c] + cys-L[p] -> adp[c] + cys-L[c] + h[c] + pi[c]			0	0	0	0	0	0		0	0		0	0
CYStex	cys-L[e] <=> cys-L[p]			0	0	0	0	0	0		0	0		0	0
CYStpp	cys-L[c] -> cys-L[p]			0	0	0	0	0	0		0	0		0	0
CYTBD2pp	2 h[c] + mql8[c] + 0.5 o2[c] -> h2o[c] + mqn8[c] + 2 h[p]			0	0	0	0	0	0		0	0		0	0
CYTBDpp	2 h[c] + 0.5 o2[c] + q8h2[c] -> h2o[c] + q8[c] + 2 h[p]			0	0	0	0	0	0		0	0		0	0
CYTBO3_4pp	4 h[c] + 0.5 o2[c] + q8h2[c] -> h2o[c] + q8[c] + 4 h[p]			0	0	0	0	0	0		37.4979	0		0	0
CYTD	cytd[c] + h[c] + h2o[c] -> nh4[c] + uri[c]			0	0	0	0	0	0		0	0		0	0
CYTDH	cytd[c] + h2o[c] -> csn[c] + rib-D[c]			0	0	0	0	0	0		0	0		0	0
CYTDK2	cytd[c] + gtp[c] -> cmp[c] + gdp[c] + h[c]			0	0	0	0	0	0		0	0		0	0
CYTDt2pp	cytd[p] + h[p] -> cytd[c] + h[c]			0	0	0	0	0	0		0	0		1000	0
CYTDt2rpp	cytd[p] + h[p] <=> cytd[c] + h[c]			0	0	0	0	0	0		0	0		-1000	0
CYTDtex	cytd[e] <=> cytd[p]			0	0	0	0	0	0		0	0		0	0
CYTK1	atp[c] + cmp[c] <=> adp[c] + cdp[c]			0	0	0	0	0.00729295	0		0.181979	0.0426113		0.0452926	0.0452926		0
CYTK2	atp[c] + dcmp[c] <=> adp[c] + dcdp[c]			0	0	0	0	0	0		0	0		0	0
D-LACt2pp	h[p] + lac-D[p] <=> h[c] + lac-D[c]			0	0	0	0	6.9349e-12	0		0	0		0	0
D-LACtex	lac-D[e] <=> lac-D[p]			0	0	0	0	6.9349e-12	0		0	0		0	0
DAAD	ala-D[c] + fad[c] + h2o[c] -> fadh2[c] + nh4[c] + pyr[c]			0	0	0	0	0	0		0	0		0	0
DADA	dad-2[c] + h[c] + h2o[c] -> din[c] + nh4[c]			0	0	0	0	0	0		0	0		0	0
DADK	atp[c] + damp[c] <=> adp[c] + dadp[c]			0	0	0	0	0	0		0	0		0	0
DADNt2pp	dad-2[p] + h[p] -> dad-2[c] + h[c]			0	0	0	0	0	0		0	0		0	0
DADNtex	dad-2[e] <=> dad-2[p]			0	0	0	0	0	0		0	0		0	0
DAGK120	12dgr120[c] + atp[c] -> adp[c] + h[c] + pa120[c]			0	0	0	0	0	0		0	0		0	0
DAGK140	12dgr140[c] + atp[c] -> adp[c] + h[c] + pa140[c]			0	0	0	0	0	0		0	0		0	0
DAGK141	12dgr141[c] + atp[c] -> adp[c] + h[c] + pa141[c]			0	0	0	0	0	0		0	0		0	0
DAGK160	12dgr160[c] + atp[c] -> adp[c] + h[c] + pa160[c]			0	0	0	0	0	0		0	0		0	0
DAGK161	12dgr161[c] + atp[c] -> adp[c] + h[c] + pa161[c]			0	0	0	0	0	0		0	0		0	0
DAGK180	12dgr180[c] + atp[c] -> adp[c] + h[c] + pa180[c]			0	0	0	0	0	0		0	0		0	0
DAGK181	12dgr181[c] + atp[c] -> adp[c] + h[c] + pa181[c]			0	0	0	0	0	0		0	0		0	0
DALAt2pp	ala-D[p] + h[p] -> ala-D[c] + h[c]			0	0	0	0	0.000560119	0		0.0139765	0.00327266		0.0034786	0.0034786		0
DALAtex	ala-D[e] <=> ala-D[p]			0	0	0	0	0	0		0	0		0	0
DAMPtex	damp[e] <=> damp[p]			0	0	0	0	0	0		0	0		0	0
DAPAL	23dappa[c] + h2o[c] -> 2 nh4[c] + pyr[c]			0	0	0	0	0	0		0	0		0	0
DAPDC	26dap-M[c] + h[c] -> co2[c] + lys-L[c]			0	0	0	0	0.0138341	0		0.345198	0.0808299		0.0859161	0.0859161		0
DAPE	26dap-LL[c] <=> 26dap-M[c]			0	0	0	0	0.0149543	0		0.373151	0.0873752		0.0928733	0.0928733		0
DAPabcpp	atp[c] + h2o[c] + 26dap-M[p] -> 26dap-M[c] + adp[c] + h[c] + pi[c]			0	0	0	0	0	0		0	0		0	0
DAPtex	15dap[e] <=> 15dap[p]			0	0	0	0	0	0		0	0		0	0
DASYN120	ctp[c] + h[c] + pa120[c] -> cdpdddecg[c] + ppi[c]			0	0	0	0	0	0		0	0		0	0
DASYN140	ctp[c] + h[c] + pa140[c] -> cdpdtdecg[c] + ppi[c]			0	0	0	0	0	0		0	0		0	0
DASYN141	ctp[c] + h[c] + pa141[c] -> cdpdtdec7eg[c] + ppi[c]			0	0	0	0	0	0		0	0		0	0
DASYN160	ctp[c] + h[c] + pa160[c] -> cdpdhdecg[c] + ppi[c]			0	0	0	0	0.00257258	0		0.0641929	0.0150311		0.0159769	0.0159769		0
DASYN161	ctp[c] + h[c] + pa161[c] -> cdpdhdec9eg[c] + ppi[c]			0	0	0	0	0.00303216	0		0.0756606	0.0177163		0.0188311	0.0188311		0
DASYN180	ctp[c] + h[c] + pa180[c] -> cdpdodecg[c] + ppi[c]			0	0	0	0	0	0		0	0		0	0
DASYN181	ctp[c] + h[c] + pa181[c] -> cdpdodec11eg[c] + ppi[c]			0	0	0	0	0	0		0	0		0	0
DATPHs	datp[c] + h[c] + h2o[c] -> ditp[c] + nh4[c]			0	0	0	0	0	0		0	0		0	0
DB4PS	ru5p-D[c] -> db4p[c] + for[c] + h[c]			0	0	0	0	3.59598e-05	0		0.000897296	0.000210106		0.000223327	0.000223327		3.70255e-17
DBTS	atp[c] + co2[c] + dann[c] -> adp[c] + dtbt[c] + 3 h[c] + pi[c]			0	0	0	0	8.06274e-08	0		2.01187e-06	4.7109e-07		5.00734e-07	5.00734e-07		0
DC6PH	chtbs6p[c] + h2o[c] -> acgam[c] + acgam6p[c]			0	0	0	0	0	0		0	0		0	0
DCAtex	dca[e] <=> dca[p]			0	0	0	0	0	0		0	0		0	0
DCMPtex	dcmp[e] <=> dcmp[p]			0	0	0	0	0	0		0	0		0	0
DCTPD	dctp[c] + h[c] + h2o[c] -> dutp[c] + nh4[c]			0	0	0	0	0	0		0	0		0	0
DCYTD	dcyt[c] + h[c] + h2o[c] -> duri[c] + nh4[c]			0	0	0	0	0	0		0	0		0	0
DCYTt2pp	dcyt[p] + h[p] -> dcyt[c] + h[c]			0	0	0	0	0	0		0	0		0	0
DCYTtex	dcyt[e] <=> dcyt[p]			0	0	0	0	0	0		0	0		0	0
DDCAtexi	ddca[e] -> ddca[p]			0	0	0	0	0	0		0	0		0	0
DDGALK	2dh3dgal[c] + atp[c] -> 2dh3dgal6p[c] + adp[c] + h[c]			0	0	0	0	0	0		0	0		0	0
DDGLCNt2rpp	2ddglcn[p] + h[p] <=> 2ddglcn[c] + h[c]			0	0	0	0	0	0		0	0		0	0
DDGLCNtex	2ddglcn[e] <=> 2ddglcn[p]			0	0	0	0	0	0		0	0		0	0
DDGLK	2ddglcn[c] + atp[c] -> 2ddg6p[c] + adp[c] + h[c]			0	0	0	0	0	0		0	0		0	0
DDPA	e4p[c] + h2o[c] + pep[c] -> 2dda7p[c] + pi[c]			0	0	0	0	0.0153643	0		0.383382	0.0897707		0.0954196	0.0954196		-1.11022e-16
DDPGALA	2dh3dgal6p[c] <=> g3p[c] + pyr[c]			0	0	0	0	0	0		0	0		0	0
DGK1	atp[c] + dgmp[c] <=> adp[c] + dgdp[c]			0	0	0	0	0	0		0	0		0	0
DGMPtex	dgmp[e] <=> dgmp[p]			0	0	0	0	0	0		0	0		0	0
DGSNt2pp	dgsn[p] + h[p] -> dgsn[c] + h[c]			0	0	0	0	0	0		0	0		0	0
DGSNtex	dgsn[e] <=> dgsn[p]			0	0	0	0	0	0		0	0		0	0
DHACOAH	23dhacoa[c] + h2o[c] <=> 3hadpcoa[c]			0	0	0	0	0	0		0	0		0	0
DHAD1	23dhmb[c] -> 3mob[c] + h2o[c]			0	0	0	0	0.035245	0		0.87946	0.20593		0.218888	0.218888		-2.80054e-14
DHAD2	23dhmp[c] -> 3mop[c] + h2o[c]			0	0	0	0	0	0		0	0		0.0727388	0.0727388		0
DHAPT	dha[c] + pep[c] -> dhap[c] + pyr[c]			10	10	4.75	10	4.50892	0		1.25171	8.13891		8.50181	8.50181		-7.10543e-14
DHAtex	dha[e] <=> dha[p]			0	0	0	0	0	0		0	0		0	0
DHAtpp	dha[p] <=> dha[c]			0	0	0	0	0	0		0	0		0	0
DHBD	23ddhb[c] + nad[c] <=> 23dhb[c] + h[c] + nadh[c]			0	0	0	0	0	0		0	0		0	0
DHBS	23dhb[c] + atp[c] + h[c] -> 23dhba[c] + ppi[c]			0	0	0	0	0	0		0	0		0	0
DHBSH	23dhbzs[c] + h2o[c] -> 23dhb[c] + ser-L[c]			0	0	0	0	0	0		0	0		0	0
DHCIND	cenchddd[c] + nad[c] -> dhcinnm[c] + h[c] + nadh[c]			0	0	0	0	0	0		0	0		0	0
DHCINDO	dhcinnm[c] + o2[c] -> h[c] + hkntd[c]			0	0	0	0	0	0		0	0		0	0
DHDPRy	23dhdp[c] + h[c] + nadph[c] -> nadp[c] + thdp[c]			0	0	0	0	0.0149543	0		0.373151	0.0873752		0.0928733	0.0928733		0
DHDPS	aspsa[c] + pyr[c] -> 23dhdp[c] + h[c] + 2 h2o[c]			0	0	0	0	0.0149543	0		0.373151	0.0873752		0.0928733	0.0928733		0
DHFR	dhf[c] + h[c] + nadph[c] <=> nadp[c] + thf[c]			0	0	0	0	0.00108182	0		0.0269943	0.00632085		0.0067186	0.0067186		0
DHFS	atp[c] + dhpt[c] + glu-L[c] -> adp[c] + dhf[c] + h[c] + pi[c]			0	0	0	0	2.69699e-05	0		0.000672972	0.00015758		0.000167495	0.000167495		-2.79995e-17
DHMPTR	dhmpt[c] + h[c] + nadph[c] -> nadp[c] + thmnp[c]			0	0	0	0	0	0		0	0		0	0
DHNAOT4	dhna[c] + h[c] + octdp[c] -> 2dmmql8[c] + co2[c] + ppi[c]			0	0	0	0	0	0		0	0		0	0
DHNCOAS	h[c] + sbzcoa[c] -> 14dhncoa[c] + h2o[c]			0	0	0	0	0	0		0	0		0	0
DHNCOAT	14dhncoa[c] + h2o[c] -> coa[c] + dhna[c] + h[c]			0	0	0	0	0	0		0	0		0	0
DHNPA2r	dhnpt[c] <=> 6hmhpt[c] + gcald[c]			0	0	0	0	2.69699e-05	0		0.000672972	0.00015758		0.000167495	0.000167495		0
DHNPTE	dhnpt[c] <=> dhmpt[c]			0	0	0	0	0	0		0	0		0	0
DHORD2	dhor-S[c] + q8[c] -> orot[c] + q8h2[c]			0	0	0	0	0	0		0.332759	0		0	0
DHORD5	dhor-S[c] + mqn8[c] -> mql8[c] + orot[c]			0	0	0	0	0	0		0	0		0.0828201	0
DHORDfum	dhor-S[c] + fum[c] -> orot[c] + succ[c]			0	0	0	0	0.0133356	0		0	0.0779171		0	0.0828201		-0.0828201
DHORTS	dhor-S[c] + h2o[c] <=> cbasp[c] + h[c]			0	0	0	0	-0.0133356	0		-0.332759	-0.0779171		-0.0828201	-0.0828201		0
DHPPD	cechddd[c] + nad[c] -> dhpppn[c] + h[c] + nadh[c]			0	0	0	0	0	0		0	0		0	0
DHPPDA2	25drapp[c] + h[c] + h2o[c] -> 5apru[c] + nh4[c]			0	0	0	0	1.79799e-05	0		0.000448648	0.000105053		0.000111664	0.000111664		1.80113e-17
DHPS2	4abz[c] + 6hmhptpp[c] -> dhpt[c] + ppi[c]			0	0	0	0	2.69699e-05	0		0.000672972	0.00015758		0.000167495	0.000167495		-2.79995e-17
DHPTDCs2	dhptd[c] -> mdhdhf[c]			0	0	0	0	1.80605e-05	0		0.00045066	0.000105524		0.000112164	0.000112164		0
DHPTDNR	dhptdn[c] + 3 h[c] + nadph[c] <=> nadp[c] + thptdn[c]			0	0	0	0	0	0		0	0		0	0
DHPTDNRN	dhptdn[c] + 3 h[c] + nadh[c] <=> nad[c] + thptdn[c]			0	0	0	0	0	0		0	0		0	0
DHPTPE	ahdt[c] <=> dhmptp[c]			0	0	0	0	0	0		0	0		0	0
DHQS	2dda7p[c] -> 3dhq[c] + pi[c]			0	0	0	0	0.0153643	0		0.383382	0.0897707		0.0954196	0.0954196		-1.11022e-16
DHQTi	3dhq[c] -> 3dhsk[c] + h2o[c]			0	0	0	0	0.0153643	0		0.383382	0.0897707		0.0954196	0.0954196		-1.11022e-16
DIMPtex	dimp[e] <=> dimp[p]			0	0	0	0	0	0		0	0		0	0
DINSt2pp	din[p] + h[p] -> din[c] + h[c]			0	0	0	0	0	0		0	0		0	0
DINStex	din[e] <=> din[p]			0	0	0	0	0	0		0	0		0	0
DKGLCNR1	25dkglcn[c] + h[c] + nadph[c] -> 2dhguln[c] + nadp[c]			0	0	0	0	0	0		0	0		0	0
DKGLCNR2x	25dkglcn[c] + h[c] + nadh[c] -> 5dglcn[c] + nad[c]			0	0	0	0	0	0		0	0		0	0
DKGLCNR2y	25dkglcn[c] + h[c] + nadph[c] -> 5dglcn[c] + nadp[c]			0	0	0	0	0	0		0	0		0	0
DMATT	dmpp[c] + ipdp[c] -> grdp[c] + ppi[c]			0	0	0	0	1.12072e-05	0		0.000279651	6.54815e-05		6.9602e-05	6.9602e-05		0
DMPPS	h[c] + h2mb4p[c] + nadh[c] -> dmpp[c] + h2o[c] + nad[c]			0	0	0	0	1.12072e-05	0		0.000279651	6.54815e-05		0.000598126	6.9602e-05		0.000528524
DMQMT	2omhmbl[c] + amet[c] -> ahcys[c] + h[c] + q8h2[c]			0	0	0	0	0	0		0	0		0	0
DMSOR1	dmso[c] + mql8[c] -> dms[c] + h2o[c] + mqn8[c]			0	0	0	0	0	0		0	0		0	0
DMSOR1pp	mql8[c] + dmso[p] -> mqn8[c] + dms[p] + h2o[p]			0	0	0	0	0	0		0	0		0	0
DMSOR2	2dmmql8[c] + dmso[c] -> 2dmmq8[c] + dms[c] + h2o[c]			0	0	0	0	0	0		0	0		0	0
DMSOR2pp	2dmmql8[c] + dmso[p] -> 2dmmq8[c] + dms[p] + h2o[p]			0	0	0	0	0	0		0	0		0	0
DMSOtex	dmso[e] <=> dmso[p]			0	0	0	0	0	0		0	0		0	0
DMSOtpp	dmso[p] <=> dmso[c]			0	0	0	0	0	0		0	0		0	0
DMStex	dms[e] <=> dms[p]			0	0	0	0	0	0		0	0		0	0
DNMPPA	dhpmp[c] + h2o[c] -> dhnpt[c] + pi[c]			0	0	0	0	2.69699e-05	0		0.000672972	0.00015758		0.000167495	0.000167495		-2.79995e-17
DNTPPA	ahdt[c] + h2o[c] -> dhpmp[c] + h[c] + ppi[c]			0	0	0	0	2.69699e-05	0		0.000672972	0.00015758		0.000167495	0.000167495		-2.79995e-17
DOGULNR	23doguln[c] + h[c] + nadh[c] -> 3dhguln[c] + nad[c]			0	0	0	0	0	0		0	0		0	0
DOPAtex	dopa[e] <=> dopa[p]			0	0	0	0	0	0		0	0		0	0
DOXRBCNtex	doxrbcn[e] <=> doxrbcn[p]			0	0	0	0	0	0		0	0		0	0
DOXRBCNtpp	doxrbcn[p] + h[p] -> h[c] + doxrbcn[e]			0	0	0	0	0	0		0	0		0	0
DPCOAK	atp[c] + dpcoa[c] -> adp[c] + coa[c] + h[c]			0	0	0	0	2.32207e-05	0		0.00057942	0.000135674		0.000144211	0.000144211		6.65998e-16
DPR	2dhp[c] + h[c] + nadph[c] -> nadp[c] + pant-R[c]			0	0	0	0	2.32207e-05	0		0.00057942	0.000135674		0.000144211	0.000144211		6.65998e-16
DRPA	2dr5p[c] -> acald[c] + g3p[c]			0	0	0	0	0	0		0	0		0	0
DSBAO1	q8[c] + dsbard[p] -> q8h2[c] + dsbaox[p]			0	0	0	0	0	0		0	0		0	0
DSBAO2	mqn8[c] + dsbard[p] -> mql8[c] + dsbaox[p]			0	0	0	0	0	0		0	0		0	0
DSBCGT	dsbcox[p] + 2 gthrd[p] -> dsbcrd[p] + gthox[p]			0	0	0	0	0	0		0	0		0	0
DSBDR	dsbdox[c] + trdrd[c] -> dsbdrd[c] + trdox[c]			0	0	0	0	0	0		0	0		0	0
DSBGGT	dsbgox[p] + 2 gthrd[p] -> dsbgrd[p] + gthox[p]			0	0	0	0	0	0		0	0		0	0
DSERDHr	nadp[c] + ser-D[c] <=> 2amsa[c] + h[c] + nadph[c]			0	0	0	0	0	0		0	0		0	0
DSERt2pp	h[p] + ser-D[p] -> h[c] + ser-D[c]			0	0	0	0	0	0		0	0		0	0
DSERtex	ser-D[e] <=> ser-D[p]			0	0	0	0	0	0		0	0		0	0
DTARTD	tartr-D[c] -> h2o[c] + oaa[c]			0	0	0	0	0	0		0	0		0	0
DTMPK	atp[c] + dtmp[c] <=> adp[c] + dtdp[c]			0	0	0	0	0.00105485	0		0.0263214	0.00616327		0.0065511	0.0065511		0
DTMPtex	dtmp[e] <=> dtmp[p]			0	0	0	0	0	0		0	0		0	0
DUMPtex	dump[e] <=> dump[p]			0	0	0	0	0	0		0	0		0	0
DURADx	56dura[c] + nad[c] <=> h[c] + nadh[c] + ura[c]			0	0	0	0	0	0		0	0		0	0
DURIK1	atp[c] + duri[c] -> adp[c] + dump[c] + h[c]			0	0	0	0	0	0		0	0		0	0
DURIPP	duri[c] + pi[c] <=> 2dr1p[c] + ura[c]			0	0	0	0	0	0		0	0		0	0
DURIt2pp	duri[p] + h[p] -> duri[c] + h[c]			0	0	0	0	0	0		0	0		0	0
DURItex	duri[e] <=> duri[p]			0	0	0	0	0	0		0	0		0	0
DUTPDP	dutp[c] + h2o[c] -> dump[c] + h[c] + ppi[c]			0	0	0	0	0.00105485	0		0.0263214	0.00616327		0.0065511	0.0065511		0
DXPRIi	dxyl5p[c] + h[c] + nadph[c] -> 2me4p[c] + nadp[c]			0	0	0	0	9.63095e-05	0		0.00240318	0.000562717		0.000598126	0.000598126		0
DXPS	g3p[c] + h[c] + pyr[c] -> co2[c] + dxyl5p[c]			0	0	0	0	0.000114289	0		0.00285183	0.00066777		0.00070979	0.00070979		0
DXYLK	atp[c] + dxyl[c] -> adp[c] + dxyl5p[c] + h[c]			0	0	0	0	0	0		0	0		0	0
E4PD	e4p[c] + h2o[c] + nad[c] <=> 4per[c] + 2 h[c] + nadh[c]			0	0	0	0	8.98996e-06	0		0.000224324	5.25265e-05		5.58318e-05	5.58318e-05		0
EAR100x	h[c] + nadh[c] + tdec2eACP[c] -> dcaACP[c] + nad[c]			0	0	0	0	0	0		0	0		0	0
EAR100y	h[c] + nadph[c] + tdec2eACP[c] -> dcaACP[c] + nadp[c]			0	0	0	0	0	0		0	0		0	0
EAR120x	h[c] + nadh[c] + tddec2eACP[c] -> ddcaACP[c] + nad[c]			0	0	0	0	0	0		0	0		0	0
EAR120y	h[c] + nadph[c] + tddec2eACP[c] -> ddcaACP[c] + nadp[c]			0	0	0	0	0	0		0	0		0	0
EAR121x	h[c] + nadh[c] + t3c5ddeceACP[c] -> cddec5eACP[c] + nad[c]			0	0	0	0	0	0		0	0		0	0
EAR121y	h[c] + nadph[c] + t3c5ddeceACP[c] -> cddec5eACP[c] + nadp[c]			0	0	0	0	0	0		0	0		0	0
EAR140x	h[c] + nadh[c] + tmrs2eACP[c] -> myrsACP[c] + nad[c]			0	0	0	0	0	0		0	0		0	0
EAR140y	h[c] + nadph[c] + tmrs2eACP[c] -> myrsACP[c] + nadp[c]			0	0	0	0	0	0		0	0		0	0
EAR141x	h[c] + nadh[c] + t3c7mrseACP[c] -> nad[c] + tdeACP[c]			0	0	0	0	0	0		0	0		0	0
EAR141y	h[c] + nadph[c] + t3c7mrseACP[c] -> nadp[c] + tdeACP[c]			0	0	0	0	0	0		0	0		0	0
EAR160x	h[c] + nadh[c] + tpalm2eACP[c] -> nad[c] + palmACP[c]			0	0	0	0	0	0		0	0		0	0
EAR160y	h[c] + nadph[c] + tpalm2eACP[c] -> nadp[c] + palmACP[c]			0	0	0	0	0	0		0	0		0	0
EAR161x	h[c] + nadh[c] + t3c9palmeACP[c] -> hdeACP[c] + nad[c]			0	0	0	0	0	0		0	0		0	0
EAR161y	h[c] + nadph[c] + t3c9palmeACP[c] -> hdeACP[c] + nadp[c]			0	0	0	0	0	0		0	0		0	0
EAR180x	h[c] + nadh[c] + toctd2eACP[c] -> nad[c] + ocdcaACP[c]			0	0	0	0	0	0		0	0		0	0
EAR180y	h[c] + nadph[c] + toctd2eACP[c] -> nadp[c] + ocdcaACP[c]			0	0	0	0	0	0		0	0		0	0
EAR181x	h[c] + nadh[c] + t3c11vaceACP[c] -> nad[c] + octeACP[c]			0	0	0	0	0	0		0	0		0	0
EAR181y	h[c] + nadph[c] + t3c11vaceACP[c] -> nadp[c] + octeACP[c]			0	0	0	0	0	0		0	0		0	0
EAR40x	but2eACP[c] + h[c] + nadh[c] -> butACP[c] + nad[c]			0	0	0	0	0	0		0	0		0	0
EAR40y	but2eACP[c] + h[c] + nadph[c] -> butACP[c] + nadp[c]			0	0	0	0	0	0		0	0		0	0
EAR60x	h[c] + nadh[c] + thex2eACP[c] -> hexACP[c] + nad[c]			0	0	0	0	0	0		0	0		0	0
EAR60y	h[c] + nadph[c] + thex2eACP[c] -> hexACP[c] + nadp[c]			0	0	0	0	0	0		0	0		0	0
EAR80x	h[c] + nadh[c] + toct2eACP[c] -> nad[c] + ocACP[c]			0	0	0	0	0	0		0	0		0	0
EAR80y	h[c] + nadph[c] + toct2eACP[c] -> nadp[c] + ocACP[c]			0	0	0	0	0	0		0	0		0	0
ECA4COLIPAabctex	atp[c] + h2o[c] + eca4colipa[p] -> adp[c] + h[c] + pi[c] + eca4colipa[e]			0	0	0	0	0	0		0	0		0	0
ECA4OALpp	colipa[p] + eca4und[p] -> eca4colipa[p] + h[p] + udcpdp[p]			0	0	0	0	0	0		0	0		0	0
ECAP1pp	2 unagamuf[p] -> eca2und[p] + h[p] + udcpdp[p]			0	0	0	0	0	0		0	0		0	0
ECAP2pp	eca2und[p] + unagamuf[p] -> eca3und[p] + h[p] + udcpdp[p]			0	0	0	0	0	0		0	0		0	0
ECAP3pp	eca3und[p] + unagamuf[p] -> eca4und[p] + h[p] + udcpdp[p]			0	0	0	0	0	0		0	0		0	0
ECAtpp	unagamuf[c] -> unagamuf[p]			0	0	0	0	0	0		0	0		0	0
ECOAH1	3hbcoa[c] <=> b2coa[c] + h2o[c]			0	0	0	0	0.0143468	0		0.357993	0.0838258		0.0891006	0.0891006		0
ECOAH2	3hhcoa[c] <=> h2o[c] + hx2coa[c]			0	0	0	0	0.0143468	0		0.357993	0.0838258		0.0891006	0.0891006		0
ECOAH3	3hocoa[c] <=> h2o[c] + oc2coa[c]			0	0	0	0	0.0143468	0		0.357993	0.0838258		0.0891006	0.0891006		0
ECOAH4	3hdcoa[c] <=> dc2coa[c] + h2o[c]			0	0	0	0	0.0143468	0		0.357993	0.0838258		0.0891006	0.0891006		0
ECOAH5	3hddcoa[c] <=> dd2coa[c] + h2o[c]			0	0	0	0	0.0143468	0		0.357993	0.0838258		0.0891006	0.0891006		0
ECOAH6	3htdcoa[c] <=> h2o[c] + td2coa[c]			0	0	0	0	0.0112095	0		0.279707	0.0654947		0.069616	0.069616		0
ECOAH7	3hhdcoa[c] <=> h2o[c] + hdd2coa[c]			0	0	0	0	0.0112095	0		0.279707	0.0654947		0.069616	0.069616		0
ECOAH8	3hodcoa[c] <=> h2o[c] + od2coa[c]			0	0	0	0	0	0		0	0		0	0
EDA	2ddg6p[c] -> g3p[c] + pyr[c]			0	0	0	0	0	0		0	0		0	0
EDD	6pgc[c] -> 2ddg6p[c] + h2o[c]			0	0	0	0	0	0		0	0		0	0
EDTXS1	ddcaACP[c] + kdo2lipid4[c] -> ACP[c] + kdo2lipid4L[c]			0	0	0	0	0	0		0	0		0	0
EDTXS2	kdo2lipid4L[c] + myrsACP[c] -> ACP[c] + lipa[c]			0	0	0	0	0	0		0	0		0	0
EDTXS3	hdeACP[c] + kdo2lipid4[c] -> ACP[c] + kdo2lipid4p[c]			0	0	0	0	0	0		0	0		0	0
EDTXS4	kdo2lipid4p[c] + myrsACP[c] -> ACP[c] + lipa_cold[c]			0	0	0	0	0	0		0	0		0	0
EGMEACPR	egmeACP[c] + h[c] + nadph[c] -> gmeACP[c] + nadp[c]			0	0	0	0	8.06274e-08	0		2.01187e-06	4.7109e-07		5.00734e-07	5.00734e-07		0
ENLIPAabctex	atp[c] + h2o[c] + enlipa[p] -> adp[c] + h[c] + pi[c] + enlipa[e]			0	0	0	0	0	0		0	0		0	0
ENO	2pg[c] <=> h2o[c] + pep[c]			20	20	20	20	19.8359	0		14.7702	19.041		19.3972	19.3972		0
ENTCS	3 23dhba[c] + 3 seramp[c] -> 6 amp[c] + enter[c] + 9 h[c]			0	0	0	0	0	0		0	0		0	0
ENTERES	enter[c] + 3 h2o[c] -> 3 23dhbzs[c] + 3 h[c]			0	0	0	0	0	0		0	0		0	0
ENTERES2	feenter[c] + 3 h2o[c] -> 3 23dhbzs[c] + fe3[c] + 3 h[c]			0	0	0	0	0	0		0	0		0	0
EPMEACPR	epmeACP[c] + h[c] + nadph[c] -> nadp[c] + pmeACP[c]			0	0	0	0	8.06274e-08	0		2.01187e-06	4.7109e-07		5.00734e-07	5.00734e-07		0
ETHAAL	etha[c] -> acald[c] + nh4[c]			0	0	0	0	0	0		0	0		0	0
ETHAt2pp	etha[p] + h[p] -> etha[c] + h[c]			0	0	0	0	0	0		0	0		0	0
ETHAtex	etha[e] <=> etha[p]			0	0	0	0	0	0		0	0		0	0
ETHSO3abcpp	atp[c] + h2o[c] + ethso3[p] -> adp[c] + ethso3[c] + h[c] + pi[c]			0	0	0	0	0	0		0	0		0	0
ETHSO3tex	ethso3[e] <=> ethso3[p]			0	0	0	0	0	0		0	0		0	0
ETOHtex	etoh[e] <=> etoh[p]			-10	-10.75	-4.75	-10	-4.71233	-0.75		0	-8.33919		-8.87817	-8.21148		-0.666688
ETOHtrpp	etoh[p] <=> etoh[c]			-10	-10.75	-4.75	-10	-4.71233	-0.75		0	-8.33919		-8.87817	-8.21148		-0.666688
F6PA	f6p[c] <=> dha[c] + g3p[c]			10	10	4.75	10	4.50892	0		1.25171	8.13891		8.50181	8.50181		-1.10134e-13
F6PP	f6p[c] + h2o[c] -> fru[c] + pi[c]			0	0	0	0	0	0		0	0		0	0
F6Pt6_2pp	2 pi[c] + f6p[p] -> f6p[c] + 2 pi[p]			0	0	0	0	0	0		0	0		0	0
F6Ptex	f6p[e] <=> f6p[p]			0	0	0	0	0	0		0	0		0	0
FA100ACPHi	dcaACP[c] + h2o[c] -> ACP[c] + dca[c] + h[c]			0	0	0	0	0	0		0	0		0	0
FA120ACPHi	ddcaACP[c] + h2o[c] -> ACP[c] + ddca[c] + h[c]			0	0	0	0	0	0		0	0		0	0
FA140ACPHi	h2o[c] + myrsACP[c] -> ACP[c] + h[c] + ttdca[c]			0	0	0	0	0	0		0	0		0	0
FA141ACPHi	h2o[c] + tdeACP[c] -> ACP[c] + h[c] + ttdcea[c]			0	0	0	0	0	0		0	0		0	0
FA160ACPHi	h2o[c] + palmACP[c] -> ACP[c] + h[c] + hdca[c]			0	0	0	0	0	0		0	0		0	0
FA161ACPHi	h2o[c] + hdeACP[c] -> ACP[c] + h[c] + hdcea[c]			0	0	0	0	0	0		0	0		0	0
FA80ACPHi	h2o[c] + ocACP[c] -> ACP[c] + h[c] + octa[c]			0	0	0	0	0	0		0	0		0	0
FACOAE100	dcacoa[c] + h2o[c] -> coa[c] + dca[c] + h[c]			0	0	0	0	0	0		0	0		0	0
FACOAE120	ddcacoa[c] + h2o[c] -> coa[c] + ddca[c] + h[c]			0	0	0	0	0.00313737	0		0.0782861	0.0183311		0.0194846	0.0194846		0
FACOAE140	h2o[c] + tdcoa[c] -> coa[c] + h[c] + ttdca[c]			0	0	0	0	0	0		0	0		0	0
FACOAE141	h2o[c] + tdecoa[c] -> coa[c] + h[c] + ttdcea[c]			0	0	0	0	0	0		0	0		0	0
FACOAE160	h2o[c] + pmtcoa[c] -> coa[c] + h[c] + hdca[c]			0	0	0	0	0.00514516	0		0.128386	0.0300621		0.0319538	0.0319538		0
FACOAE161	h2o[c] + hdcoa[c] -> coa[c] + h[c] + hdcea[c]			0	0	0	0	0.00606431	0		0.151321	0.0354326		0.0376622	0.0376622		0
FACOAE180	h2o[c] + stcoa[c] -> coa[c] + h[c] + ocdca[c]			0	0	0	0	0	0		0	0		0	0
FACOAE181	h2o[c] + odecoa[c] -> coa[c] + h[c] + ocdcea[c]			0	0	0	0	0	0		0	0		0	0
FACOAE60	h2o[c] + hxcoa[c] -> coa[c] + h[c] + hxa[c]			0	0	0	0	0	0		0	0		0	0
FACOAE80	h2o[c] + occoa[c] -> coa[c] + h[c] + octa[c]			0	0	0	0	0	0		0	0		0	0
FACOAL100t2pp	atp[c] + coa[c] + dca[p] + h[p] -> amp[c] + dcacoa[c] + h[c] + ppi[c]			0	0	0	0	0	0		0	0		0	0
FACOAL120t2pp	atp[c] + coa[c] + ddca[p] + h[p] -> amp[c] + ddcacoa[c] + h[c] + ppi[c]			0	0	0	0	0	0		0	0		0	0
FACOAL140t2pp	atp[c] + coa[c] + h[p] + ttdca[p] -> amp[c] + h[c] + ppi[c] + tdcoa[c]			0	0	0	0	0	0		0	0		0	0
FACOAL141t2pp	atp[c] + coa[c] + h[p] + ttdcea[p] -> amp[c] + h[c] + ppi[c] + tdecoa[c]			0	0	0	0	0	0		0	0		0	0
FACOAL160t2pp	atp[c] + coa[c] + h[p] + hdca[p] -> amp[c] + h[c] + pmtcoa[c] + ppi[c]			0	0	0	0	0	0		0	0		0	0
FACOAL161t2pp	atp[c] + coa[c] + h[p] + hdcea[p] -> amp[c] + h[c] + hdcoa[c] + ppi[c]			0	0	0	0	0	0		0	0		0	0
FACOAL180t2pp	atp[c] + coa[c] + h[p] + ocdca[p] -> amp[c] + h[c] + ppi[c] + stcoa[c]			0	0	0	0	0	0		0	0		0	0
FACOAL181t2pp	atp[c] + coa[c] + h[p] + ocdcea[p] -> amp[c] + h[c] + odecoa[c] + ppi[c]			0	0	0	0	0	0		0	0		0	0
FACOAL60t2pp	atp[c] + coa[c] + h[p] + hxa[p] -> amp[c] + h[c] + hxcoa[c] + ppi[c]			0	0	0	0	0	0		0	0		0	0
FACOAL80t2pp	atp[c] + coa[c] + h[p] + octa[p] -> amp[c] + h[c] + occoa[c] + ppi[c]			0	0	0	0	0	0		0	0		0	0
FADRx	fad[c] + h[c] + nadh[c] -> fadh2[c] + nad[c]			0	0	0	0	0	0		2.19887	0.514875		0.547274	0.547274		0
FADRx2	fad[c] + h[c] + nadph[c] -> fadh2[c] + nadp[c]			0	0	0	0	0	0		0	0		0	0
FALDH2	hmgth[c] + nad[c] <=> Sfglutth[c] + h[c] + nadh[c]			0	0	0	0	0	0		0	0		0	0
FALDtex	fald[e] <=> fald[p]			0	0	0	0	0	0		0	0		0	0
FALDtpp	fald[p] <=> fald[c]			0	0	0	0	0	0		0	0		0	0
FALGTHLs	fald[c] + gthrd[c] <=> hmgth[c]			0	0	0	0	0	0		0	0		0	0
FBA	fdp[c] <=> dhap[c] + g3p[c]			0	0	5.25	0	5.45598	0		5.91096	1.65598		0	1.28016		-1.28016
FBA3	s17bp[c] <=> dhap[c] + e4p[c]			0	0	0	0	0	0		0.881568	0		1.28016	0
FBP	fdp[c] + h2o[c] -> f6p[c] + pi[c]			0	0	0	0	0	0		0	0		0	0
FCI	fuc-L[c] <=> fcl-L[c]			0	0	0	0	0	0		0	0		0	0
FCLK	atp[c] + fcl-L[c] -> adp[c] + fc1p[c] + h[c]			0	0	0	0	0	0		0	0		0	0
FCLPA	fc1p[c] <=> dhap[c] + lald-L[c]			0	0	0	0	0	0		0	0		0	0
FCLT	fe2[c] + ppp9[c] -> 2 h[c] + pheme[c]			0	0	0	0	8.98996e-06	0		0.000224324	5.25265e-05		5.58318e-05	5.58318e-05		0
FDH4pp	2 h[c] + q8[c] + for[p] -> q8h2[c] + co2[p] + h[p]			0	0	0	0	0	0		0	0		0	0
FDH5pp	2 h[c] + mqn8[c] + for[p] -> mql8[c] + co2[p] + h[p]			0	0	0	0	0	0		0	0		0	0
FDMO	fmnh2[c] + isetac[c] + o2[c] -> fmn[c] + gcald[c] + h[c] + h2o[c] + so3[c]			0	0	0	0	0	0		0	0		0	0
FDMO2	fmnh2[c] + mso3[c] + o2[c] -> fald[c] + fmn[c] + h[c] + h2o[c] + so3[c]			0	0	0	0	0	0		0	0		0	0
FDMO3	ethso3[c] + fmnh2[c] + o2[c] -> acald[c] + fmn[c] + h[c] + h2o[c] + so3[c]			0	0	0	0	0	0		0	0		0	0
FDMO4	butso3[c] + fmnh2[c] + o2[c] -> btal[c] + fmn[c] + h[c] + h2o[c] + so3[c]			0	0	0	0	0	0		0	0		0	0
FDMO6	fmnh2[c] + o2[c] + sulfac[c] -> fmn[c] + glx[c] + h[c] + h2o[c] + so3[c]			0	0	0	0	0	0		0	0		0	0
FE2abcpp	atp[c] + h2o[c] + fe2[p] -> adp[c] + fe2[c] + h[c] + pi[c]			0	0	0	0	0	0		0	0		0	0
FE2t2pp	fe2[p] + h[p] -> fe2[c] + h[c]			0	0	0	0	0	0		0	0		0	0
FE2t3pp	fe2[c] + h[p] -> h[c] + fe2[p]			0	0	0	0	0	0		0	0		0	0
FE2tex	fe2[e] <=> fe2[p]			0	0	0	0	0	0		0.0161564	0.00194395		0.00206628	0.00206628		0
FE2tpp	fe2[p] -> fe2[c]			0	0	0	0	0	0		0.0161564	0.00194395		0.00206628	0.00206628		0
FE3DCITabcpp	atp[c] + h2o[c] + fe3dcit[p] -> adp[c] + 2 cit[c] + fe3[c] + h[c] + pi[c]			0	0	0	0	0	0		0	0		0	0
FE3DCITtonex	fe3dcit[e] + h[p] -> h[c] + fe3dcit[p]			0	0	0	0	0	0		0	0		0	0
FE3DHBZR	fe3dhbzs[c] -> 23dhbzs[c] + fe3[c]			0	0	0	0	0	0		0	0		0	0
FE3DHBZSabcpp	atp[c] + h2o[c] + fe3dhbzs[p] -> adp[c] + fe3dhbzs[c] + h[c] + pi[c]			0	0	0	0	0	0		0	0		0	0
FE3DHBZStonex	fe3dhbzs[e] + h[p] -> h[c] + fe3dhbzs[p]			0	0	0	0	0	0		0	0		0	0
FE3HOXR1	fadh2[c] + 2 fe3hox[c] -> fad[c] + 2 fe2[c] + 2 fe3hox-un[c] + 2 h[c]			0	0	0	0	0	0		0	0		0	0
FE3HOXR2	2 fe3hox[c] + fmnh2[c] -> 2 fe2[c] + 2 fe3hox-un[c] + fmn[c] + 2 h[c]			0	0	0	0	0	0		0	0		0	0
FE3HOXR3	2 fe3hox[c] + rbflvrd[c] -> 2 fe2[c] + 2 fe3hox-un[c] + 2 h[c] + ribflv[c]			0	0	0	0	0	0		0	0		0	0
FE3HOXUtex	fe3hox-un[c] + h[p] -> h[c] + fe3hox-un[p]			0	0	0	0	0	0		0	0		0	0
FE3HOXUtpp	fe3hox-un[p] + h[p] -> h[c] + fe3hox-un[e]			0	0	0	0	0	0		0	0		0	0
FE3HOXabcpp	atp[c] + h2o[c] + fe3hox[p] -> adp[c] + fe3hox[c] + h[c] + pi[c]			0	0	0	0	0	0		0	0		0	0
FE3HOXexs	fe3[e] + fe3hox-un[e] -> fe3hox[e]			0	0	0	0	0	0		0	0		0	0
FE3HOXtonex	fe3hox[e] + h[p] -> h[c] + fe3hox[p]			0	0	0	0	0	0		0	0		0	0
FE3Ri	fadh2[c] + 2 fe3[c] -> fad[c] + 2 fe2[c] + 2 h[c]			0	0	0	0	0.000166355	0		0	0		0	0
FE3abcpp	atp[c] + h2o[c] + fe3[p] -> adp[c] + fe3[c] + h[c] + pi[c]			0	0	0	0	0.000647479	0		0	0.00183914		0.00195486	0.00195486		0
FE3tex	fe3[e] <=> fe3[p]			0	0	0	0	0.000647479	0		0	0.00183914		0.00195486	0.00195486		0
FECRMR1	fadh2[c] + 2 fecrm[c] -> fad[c] + 2 fe2[c] + 2 fecrm-un[c] + 2 h[c]			0	0	0	0	0	0		0	0		0	0
FECRMR2	2 fecrm[c] + fmnh2[c] -> 2 fe2[c] + 2 fecrm-un[c] + fmn[c] + 2 h[c]			0	0	0	0	0	0		0	0		0	0
FECRMR3	2 fecrm[c] + rbflvrd[c] -> 2 fe2[c] + 2 fecrm-un[c] + 2 h[c] + ribflv[c]			0	0	0	0	0	0		0	0		0	0
FECRMUtex	fecrm-un[p] + h[p] -> h[c] + fecrm-un[e]			0	0	0	0	0	0		0	0		0	0
FECRMUtpp	fecrm-un[c] + h[p] -> h[c] + fecrm-un[p]			0	0	0	0	0	0		0	0		0	0
FECRMabcpp	atp[c] + h2o[c] + fecrm[p] -> adp[c] + fecrm[c] + h[c] + pi[c]			0	0	0	0	0	0		0	0		0	0
FECRMexs	fe3[e] + fecrm-un[e] -> fecrm[e]			0	0	0	0	0	0		0	0		0	0
FECRMtonex	fecrm[e] + h[p] -> h[c] + fecrm[p]			0	0	0	0	0	0		0	0		0	0
FEENTERR1	fadh2[c] + 2 feenter[c] -> 2 enter[c] + fad[c] + 2 fe2[c] + 2 h[c]			0	0	0	0	0	0		0	0		0	0
FEENTERR2	2 feenter[c] + fmnh2[c] -> 2 enter[c] + 2 fe2[c] + fmn[c] + 2 h[c]			0	0	0	0	0	0		0	0		0	0
FEENTERR3	2 feenter[c] + rbflvrd[c] -> 2 enter[c] + 2 fe2[c] + 2 h[c] + ribflv[c]			0	0	0	0	0	0		0	0		0	0
FEENTERabcpp	atp[c] + h2o[c] + feenter[p] -> adp[c] + feenter[c] + h[c] + pi[c]			0	0	0	0	0	0		0	0		0	0
FEENTERexs	enter[e] + fe3[e] -> feenter[e]			0	0	0	0	0	0		0	0		0	0
FEENTERtex	enter[p] + h[p] -> h[c] + enter[e]			0	0	0	0	0	0		0	0		0	0
FEENTERtonex	feenter[e] + h[p] -> h[c] + feenter[p]			0	0	0	0	0	0		0	0		0	0
FEENTERtpp	enter[c] + h[p] -> h[c] + enter[p]			0	0	0	0	0	0		0	0		0	0
FEOXAMR1	fadh2[c] + 2 feoxam[c] -> fad[c] + 2 fe2[c] + 2 feoxam-un[c] + 2 h[c]			0	0	0	0	0	0		0	0		0	0
FEOXAMR2	2 feoxam[c] + fmnh2[c] -> 2 fe2[c] + 2 feoxam-un[c] + fmn[c] + 2 h[c]			0	0	0	0	0	0		0	0		0	0
FEOXAMR3	2 feoxam[c] + rbflvrd[c] -> 2 fe2[c] + 2 feoxam-un[c] + 2 h[c] + ribflv[c]			0	0	0	0	0	0		0	0		0	0
FEOXAMUtex	feoxam-un[p] + h[p] -> h[c] + feoxam-un[e]			0	0	0	0	0	0		0	0		0	0
FEOXAMUtpp	feoxam-un[c] + h[p] -> h[c] + feoxam-un[p]			0	0	0	0	0	0		0	0		0	0
FEOXAMabcpp	atp[c] + h2o[c] + feoxam[p] -> adp[c] + feoxam[c] + h[c] + pi[c]			0	0	0	0	0	0		0	0		0	0
FEOXAMexs	fe3[e] + feoxam-un[e] -> feoxam[e]			0	0	0	0	0	0		0	0		0	0
FEOXAMtonex	feoxam[e] + h[p] -> h[c] + feoxam[p]			0	0	0	0	0	0		0	0		0	0
FEROpp	4 fe2[p] + 4 h[p] + o2[p] -> 4 fe3[p] + 2 h2o[p]			0	0	0	0	0	0		0	0		0	0
FESD1s	2 4fe4s[c] + 2 h[c] + h2o2[c] -> 2 3fe4s[c] + 2 fe3[c] + 2 h2o[c]			0	0	0	0	0	0		0.00392718	0		0	0
FESD2s	2 4fe4s[c] + 2 h[c] + 2 no[c] -> 2 3fe4s[c] + 2 fe3[c] + h2o[c] + n2o[c]			0	0	0	0	0	0		0	0		0	0
FESR	3fe4s[c] + fe2[c] -> 4fe4s[c]			0	0	0	0	0	0		0.00785436	0		0	0
FFSD	h2o[c] + suc6p[c] -> fru[c] + g6p[c]			0	0	0	0	0	0		0	0		0	0
FHL	for[c] + h[c] -> co2[c] + h2[c]			0	0	0	0	0	0		0	0		0	0
FLDR2	2 flxso[c] + nadph[c] -> 2 flxr[c] + h[c] + nadp[c]			0	0	0	0	0	0		0	0		0	0
FLVR	h[c] + nadph[c] + ribflv[c] -> nadp[c] + rbflvrd[c]			0	0	0	0	0	0		0	0		0	0
FLVRx	h[c] + nadh[c] + ribflv[c] -> nad[c] + rbflvrd[c]			0	0	0	0	0	0		0	0		0	0
FMETTRS	10fthf[c] + mettrna[c] -> fmettrna[c] + h[c] + thf[c]			0	0	0	0	0	0		0	0		0	0
FMNAT	atp[c] + fmn[c] + h[c] -> fad[c] + ppi[c]			0	0	0	0	8.98996e-06	0		0.000224324	5.25265e-05		5.58318e-05	5.58318e-05		1.84992e-17
FMNRx	fmn[c] + h[c] + nadh[c] -> fmnh2[c] + nad[c]			0	0	0	0	0	0		0	0		0	0
FMNRx2	fmn[c] + h[c] + nadph[c] -> fmnh2[c] + nadp[c]			0	0	0	0	0	0		0	0		0	0
FOMETRi	5fthf[c] + h[c] -> h2o[c] + methf[c]			0	0	0	0	0	0		0	0		0	0
FORCT	forcoa[c] + oxa[c] <=> for[c] + oxalcoa[c]			0	0	0	0	0	0		0	0		0	0
FORt2pp	for[p] + h[p] -> for[c] + h[c]			0	0	0	0	0	0		0	0		0	0
FORtex	for[e] <=> for[p]			-20	-20.5	-15.75	-21	-14.3974	0.5		0	-17.4011		-17.7671	-17.7671		-1.21005e-11
FORtppi	for[c] -> for[p]			20	20.5	15.75	21	14.3974	-0.5		0	17.4011		17.7671	17.7671		1.20011e-11
FRD2	fum[c] + mql8[c] -> mqn8[c] + succ[c]			0	0	5.25	0	5.17255	0		0	0		0.0828201	0
FRD3	2dmmql8[c] + fum[c] -> 2dmmq8[c] + succ[c]			0	0	0	0	0	0		0	0		0	0
FRUK	atp[c] + f1p[c] -> adp[c] + fdp[c] + h[c]			0	0	0	0	0	0		0	0		0	0
FRULYSDG	frulysp[c] + h2o[c] <=> g6p[c] + lys-L[c]			0	0	0	0	0	0		0	0		0	0
FRULYSE	psclys[c] <=> frulys[c]			0	0	0	0	0	0		0	0		0	0
FRULYSK	atp[c] + frulys[c] -> adp[c] + frulysp[c] + h[c]			0	0	0	0	0	0		0	0		0	0
FRULYSt2pp	frulys[p] + h[p] -> frulys[c] + h[c]			0	0	0	0	0	0		0	0		0	0
FRULYStex	frulys[e] <=> frulys[p]			0	0	0	0	0	0		0	0		0	0
FRUURt2rpp	fruur[p] + h[p] <=> fruur[c] + h[c]			0	0	0	0	0	0		0	0		0	0
FRUURtex	fruur[e] <=> fruur[p]			0	0	0	0	0	0		0	0		0	0
FRUpts2pp	pep[c] + fru[p] -> f6p[c] + pyr[c]			0	0	0	0	0	0		0	0		0	0
FRUptspp	pep[c] + fru[p] -> f1p[c] + pyr[c]			0	0	0	0	0	0		0	0		0	0
FRUtex	fru[e] <=> fru[p]			0	0	0	0	0	0		0	0		0	0
FTHFD	10fthf[c] + h2o[c] -> for[c] + h[c] + thf[c]			0	0	0	0	0	0		0	0		0	0
FTHFLi	atp[c] + for[c] + thf[c] -> 10fthf[c] + adp[c] + pi[c]			0	0	0	0	0	0		0	0		0	0.332235		-0.332235
FUCtex	fuc-L[e] <=> fuc-L[p]			0	0	0	0	0	0		0	0		0	0
FUCtpp	fuc-L[p] + h[p] <=> fuc-L[c] + h[c]			0	0	0	0	0	0		0	0		0	0
FUM	fum[c] + h2o[c] <=> mal-L[c]			0	0	-5.25	0	-5.14388	0		5.35971	0.167562		0.178106	0.178106		1.13992e-13
FUMt2_2pp	fum[p] + 2 h[p] -> fum[c] + 2 h[c]			0	0	0	0	0	0		0	0		0	0
FUMt2_3pp	fum[p] + 3 h[p] -> fum[c] + 3 h[c]			0	0	0	0	0	0		0	0		0	0
FUMtex	fum[e] <=> fum[p]			0	0	0	0	0	0		0	0		0	0
FUSAtex	fusa[e] <=> fusa[p]			0	0	0	0	0	0		0	0		0	0
FUSAtpp	fusa[p] + h[p] -> h[c] + fusa[e]			0	0	0	0	0	0		0	0		0	0
G1PACT	accoa[c] + gam1p[c] -> acgam1p[c] + coa[c] + h[c]			0	0	0	0	0.00380916	0		0.095049	0.0222562		0.0236567	0.0236567		0
G1PPpp	g1p[p] + h2o[p] -> glc-D[p] + pi[p]			0	0	0	0	0	0		0	0		0	0
G1PTT	dttp[c] + g1p[c] + h[c] -> dtdpglu[c] + ppi[c]			0	0	0	0	0	0		0	0		0	0
G1Ptex	g1p[e] <=> g1p[p]			0	0	0	0	0	0		0	0		0	0
G1SAT	glu1sa[c] <=> 5aop[c]			0	0	0	0	0.000143839	0		0.00358918	0.000840425		0.000893309	0.000893309		0
G2PP	glyc2p[c] + h2o[c] -> glyc[c] + pi[c]			0	0	0	0	0	0		0	0		0	0
G2PPpp	glyc2p[p] + h2o[p] -> glyc[p] + pi[p]			0	0	0	0	0	0		0	0		0	0
G3PAT120	ddcaACP[c] + glyc3p[c] -> 1ddecg3p[c] + ACP[c]			0	0	0	0	0	0		0	0		0	0
G3PAT140	glyc3p[c] + myrsACP[c] -> 1tdecg3p[c] + ACP[c]			0	0	0	0	0	0		0	0		0	0
G3PAT141	glyc3p[c] + tdeACP[c] -> 1tdec7eg3p[c] + ACP[c]			0	0	0	0	0	0		0	0		0	0
G3PAT160	glyc3p[c] + palmACP[c] -> 1hdecg3p[c] + ACP[c]			0	0	0	0	0.00257258	0		0.0641929	0.0150311		0.0159769	0.0159769		0
G3PAT161	glyc3p[c] + hdeACP[c] -> 1hdec9eg3p[c] + ACP[c]			0	0	0	0	0.00303216	0		0.0756606	0.0177163		0	0.0188311		-0.0188311
G3PAT180	glyc3p[c] + ocdcaACP[c] -> 1odecg3p[c] + ACP[c]			0	0	0	0	0	0		0	0		0	0
G3PAT181	glyc3p[c] + octeACP[c] -> 1odec11eg3p[c] + ACP[c]			0	0	0	0	0	0		0	0		0	0
G3PCabcpp	atp[c] + h2o[c] + g3pc[p] -> adp[c] + g3pc[c] + h[c] + pi[c]			0	0	0	0	0	0		0	0		0	0
G3PCtex	g3pc[e] <=> g3pc[p]			0	0	0	0	0	0		0	0		0	0
G3PD2	glyc3p[c] + nadp[c] <=> dhap[c] + h[c] + nadph[c]			0	0	0	0	-0.00560473	0		-0.139853	-0.0327473		-0.034808	-0.034808		0
G3PD5	glyc3p[c] + q8[c] -> dhap[c] + q8h2[c]			0	0	0	0	0	0		0	0		0	0
G3PD6	glyc3p[c] + mqn8[c] -> dhap[c] + mql8[c]			0	0	0	0	0	0		0	0		0	0
G3PD7	2dmmq8[c] + glyc3p[c] -> 2dmmql8[c] + dhap[c]			0	0	0	0	0	0		0	0		0	0
G3PEabcpp	atp[c] + h2o[c] + g3pe[p] -> adp[c] + g3pe[c] + h[c] + pi[c]			0	0	0	0	0	0		0	0		0	0
G3PEtex	g3pe[e] <=> g3pe[p]			0	0	0	0	0	0		0	0		0	0
G3PGabcpp	atp[c] + h2o[c] + g3pg[p] -> adp[c] + g3pg[c] + h[c] + pi[c]			0	0	0	0	0	0		0	0		0	0
G3PGtex	g3pg[e] <=> g3pg[p]			0	0	0	0	0	0		0	0		0	0
G3PIabcpp	atp[c] + h2o[c] + g3pi[p] -> adp[c] + g3pi[c] + h[c] + pi[c]			0	0	0	0	0	0		0	0		0	0
G3PItex	g3pi[e] <=> g3pi[p]			0	0	0	0	0	0		0	0		0	0
G3PSabcpp	atp[c] + h2o[c] + g3ps[p] -> adp[c] + g3ps[c] + h[c] + pi[c]			0	0	0	0	0	0		0	0		0	0
G3PStex	g3ps[e] <=> g3ps[p]			0	0	0	0	0	0		0	0		0	0
G3PT	glyc3p[c] + h2o[c] -> glyc[c] + pi[c]			0	0	0	0	0	0		0	0		0	0
G5SADs	glu5sa[c] -> 1pyr5c[c] + h[c] + h2o[c]			0	0	0	0	0.00891155	0		0.222367	0.0520684		0.0553448	0.0553448		0
G5SD	glu5p[c] + h[c] + nadph[c] -> glu5sa[c] + nadp[c] + pi[c]			0	0	0	0	0.00891155	0		0.222367	0.0520684		0.0553448	0.0553448		0
G6PDA	gam6p[c] + h2o[c] -> f6p[c] + nh4[c]			0	0	0	0	0	0		0	0		0	0
G6PDH2r	g6p[c] + nadp[c] <=> 6pgl[c] + h[c] + nadph[c]			0	0	0	0	0	0		3.24025	0		0	0
G6PP	g6p[c] + h2o[c] -> glc-D[c] + pi[c]			0	0	0	0	0	0		0	0		0	0
G6Pt6_2pp	2 pi[c] + g6p[p] -> g6p[c] + 2 pi[p]			0	0	0	0	0	0		0	0		0	0
G6Ptex	g6p[e] <=> g6p[p]			0	0	0	0	0	0		0	0		0	0
GAL1PPpp	gal1p[p] + h2o[p] -> gal[p] + pi[p]			0	0	0	0	0	0		0	0		0	0
GAL1Ptex	gal1p[e] <=> gal1p[p]			0	0	0	0	0	0		0	0		0	0
GALBDtex	gal-bD[e] <=> gal-bD[p]			0	0	0	0	0	0		0	0		0	0
GALCTD	galct-D[c] -> 5dh4dglc[c] + h2o[c]			0	0	0	0	0	0		0	0		0	0
GALCTLO	galctn-L[c] + nad[c] -> h[c] + nadh[c] + tagur[c]			0	0	0	0	0	0		0	0		0	0
GALCTND	galctn-D[c] -> 2dh3dgal[c] + h2o[c]			0	0	0	0	0	0		0	0		0	0
GALCTNLt2pp	galctn-L[p] + h[p] -> galctn-L[c] + h[c]			0	0	0	0	0	0		0	0		0	0
GALCTNLtex	galctn-L[e] <=> galctn-L[p]			0	0	0	0	0	0		0	0		0	0
GALCTNt2pp	galctn-D[p] + h[p] -> galctn-D[c] + h[c]			0	0	0	0	0	0		0	0		0	0
GALCTNtex	galctn-D[e] <=> galctn-D[p]			0	0	0	0	0	0		0	0		0	0
GALCTt2rpp	galct-D[p] + h[p] <=> galct-D[c] + h[c]			0	0	0	0	0	0		0	0		0	0
GALCTtex	galct-D[e] <=> galct-D[p]			0	0	0	0	0	0		0	0		0	0
GALKr	atp[c] + gal[c] <=> adp[c] + gal1p[c] + h[c]			0	0	0	0	0	0		0	0		0	0
GALM2pp	gal-bD[p] -> gal[p]			0	0	0	0	0	0		0	0		0	0
GALS3	h2o[c] + melib[c] -> gal[c] + glc-D[c]			0	0	0	0	0	0		0	0		0	0
GALT1	gicolipa[c] + udpg[c] -> gagicolipa[c] + h[c] + udp[c]			0	0	0	0	0	0		0	0		0	0
GALTptspp	pep[c] + galt[p] -> galt1p[c] + pyr[c]			0	0	0	0	0	0		0	0		0	0
GALTtex	galt[e] <=> galt[p]			0	0	0	0	0	0		0	0		0	0
GALURt2rpp	galur[p] + h[p] <=> galur[c] + h[c]			0	0	0	0	0	0		0	0		0	0
GALURtex	galur[e] <=> galur[p]			0	0	0	0	0	0		0	0		0	0
GALUi	g1p[c] + h[c] + utp[c] -> ppi[c] + udpg[c]			0	0	0	0	0	0		0	0		0	0
GALabcpp	atp[c] + h2o[c] + gal[p] -> adp[c] + gal[c] + h[c] + pi[c]			0	0	0	0	0	0		0	0		0	0
GALt2pp	gal[p] + h[p] -> gal[c] + h[c]			0	0	0	0	0	0		0	0		0	0
GALtex	gal[e] <=> gal[p]			0	0	0	0	0	0		0	0		0	0
GAM6Pt6_2pp	2 pi[c] + gam6p[p] -> gam6p[c] + 2 pi[p]			0	0	0	0	0	0		0	0		0	0
GAMAN6Ptex	gam6p[e] <=> gam6p[p]			0	0	0	0	0	0		0	0		0	0
GAMptspp	pep[c] + gam[p] -> gam6p[c] + pyr[c]			0	0	0	0	0	0		0	0		0	0
GAMtex	gam[e] <=> gam[p]			0	0	0	0	0	0		0	0		0	0
GAPD	g3p[c] + nad[c] + pi[c] <=> 13dpg[c] + h[c] + nadh[c]			20	20	20	20	19.9029	0		16.4986	19.4329		19.3972	19.3972		0
GARFT	10fthf[c] + gar[c] <=> fgam[c] + h[c] + thf[c]			0	0	0	0	0.0135686	0		0.448432	0.0792788		0.112224	0
GART	atp[c] + for[c] + gar[c] -> adp[c] + fgam[c] + h[c] + pi[c]			0	0	0	0	0.00450151	0		0.00246756	0.0263014		0	0.112224		-0.112224
GBBTNtex	gbbtn[e] <=> gbbtn[p]			0	0	0	0	0	0		0	0		0	0
GCALDD	gcald[c] + h2o[c] + nad[c] -> glyclt[c] + 2 h[c] + nadh[c]			0	0	0	0	2.69699e-05	0		0.000672972	0.00015758		0.000167495	0.000167495		-2.79995e-17
GDMANE	gdpddman[c] -> gdpofuc[c]			0	0	0	0	0	0		0	0		0	0
GDPDPK	atp[c] + gdp[c] -> amp[c] + h[c] + ppgpp[c]			0	0	0	0	0	0		0	0		0	0
GDPMNH	gdpmann[c] + h2o[c] -> gdp[c] + h[c] + man[c]			0	0	0	0	0	0		0	0		0	0
GDPMNP	gdpmann[c] + h2o[c] -> gmp[c] + 2 h[c] + man1p[c]			0	0	0	0	0	0		0	0		0	0
GDPTPDP	gdptp[c] + h2o[c] -> gtp[c] + ppi[c]			0	0	0	0	0	0		0	0		0	0
GDPtex	gdp[e] <=> gdp[p]			0	0	0	0	0	0		0	0		0	0
GF6PTA	f6p[c] + gln-L[c] -> gam6p[c] + glu-L[c]			0	0	0	0	0.00380916	0		0.095049	0.0222562		0.0236567	0.0236567		0
GGGABADr	ggbutal[c] + h2o[c] + nadp[c] <=> gg4abut[c] + 2 h[c] + nadph[c]			0	0	0	0	0	0		0	0		0	0
GGGABAH	gg4abut[c] + h2o[c] -> 4abut[c] + glu-L[c]			0	0	0	0	0	0		0	0		0	0
GGPTRCO	ggptrc[c] + h2o[c] + o2[c] -> ggbutal[c] + h2o2[c] + nh4[c]			0	0	0	0	0	0		0	0		0	0
GGPTRCS	atp[c] + glu-L[c] + ptrc[c] -> adp[c] + ggptrc[c] + h[c] + pi[c]			0	0	0	0	0	0		0	0		0	0
GHBDHx	h[c] + nadh[c] + sucsal[c] <=> ghb[c] + nad[c]			0	0	0	0	0	0		0	0		0	0
GHMT2r	ser-L[c] + thf[c] <=> gly[c] + h2o[c] + mlthf[c]			0	-0.5	0	0	0.0427679	-0.5		1.1221	0.249884		-0.150894	-0.150894		1.2505e-11
GK1	atp[c] + gmp[c] <=> adp[c] + gdp[c]			0	0	0	0	0.0098251	0		0.245163	0.0574061		0.0610184	0.0610184		0
GLBRAN2	glycogen[c] -> bglycogen[c]			0	0	0	0	0	0		0	0		1000	0
GLCATr	accoa[c] + glc-D[c] <=> acglc-D[c] + coa[c]			0	0	0	0	0	0		0	0		0	0
GLCDpp	q8[c] + glc-D[p] + h2o[p] -> q8h2[c] + glcn[p] + h[p]			0	0	0	0	0	0		0	0		0	0
GLCNt2rpp	glcn[p] + h[p] <=> glcn[c] + h[c]			0	0	0	0	0	0		0	0		0	0
GLCNtex	glcn[e] <=> glcn[p]			0	0	0	0	0	0		0	0		0	0
GLCP	glycogen[c] + pi[c] -> g1p[c]			0	0	0	0	0	0		0	0		0	0
GLCP2	bglycogen[c] + pi[c] -> g1p[c]			0	0	0	0	0	0		0	0		0	0
GLCRAL	5dh4dglc[c] -> 2h3oppan[c] + pyr[c]			0	0	0	0	0	0		0	0		0	0
GLCRD	glcr[c] -> 5dh4dglc[c] + h2o[c]			0	0	0	0	0	0		0	0		0	0
GLCRt2rpp	glcr[p] + h[p] <=> glcr[c] + h[c]			0	0	0	0	0	0		0	0		0	0
GLCRtex	glcr[e] <=> glcr[p]			0	0	0	0	0	0		0	0		0	0
GLCS1	adpglc[c] -> adp[c] + glycogen[c] + h[c]			0	0	0	0	0	0		0	0		0	0
GLCTR1	icolipa[c] + udpg[c] -> gicolipa[c] + h[c] + udp[c]			0	0	0	0	0	0		0	0		0	0
GLCTR2	gagicolipa[c] + udpg[c] -> ggagicolipa[c] + h[c] + udp[c]			0	0	0	0	0	0		0	0		0	0
GLCTR3	ggagicolipa[c] + udpg[c] -> gggagicolipa[c] + h[c] + udp[c]			0	0	0	0	0	0		0	0		0	0
GLCUR1Ptex	glcur1p[e] <=> glcur1p[p]			0	0	0	0	0	0		0	0		0	0
GLCURt2rpp	glcur[p] + h[p] <=> glcur[c] + h[c]			0	0	0	0	0	0		0	0		0	0
GLCURtex	glcur[e] <=> glcur[p]			0	0	0	0	0	0		0	0		0	0
GLCabcpp	atp[c] + h2o[c] + glc-D[p] -> adp[c] + glc-D[c] + h[c] + pi[c]			0	0	0	0	0	0		0	0		0	0
GLCptspp	pep[c] + glc-D[p] -> g6p[c] + pyr[c]			10	10	10	10	10	0		10	10		10	10		0
GLCt2pp	glc-D[p] + h[p] -> glc-D[c] + h[c]			0	0	0	0	0	0		0	0		0	0
GLCtex	glc-D[e] <=> glc-D[p]			0	0	0	0	10	0		10	10		10	10		0
GLCtexi	glc-D[e] -> glc-D[p]			10	10	10	10	0	0		0	0		0	0
GLDBRAN2	bglycogen[c] -> glycogen[c]			0	0	0	0	0	0		0	0		1000	0
GLGC	atp[c] + g1p[c] + h[c] -> adpglc[c] + ppi[c]			0	0	0	0	0	0		0	0		0	0
GLNS	atp[c] + glu-L[c] + nh4[c] -> adp[c] + gln-L[c] + h[c] + pi[c]			0	0	0	0	0.0729926	0		1.82136	0.426481		0.453318	0.453318		1.53988e-13
GLNTRS	atp[c] + gln-L[c] + trnagln[c] -> amp[c] + glntrna[c] + ppi[c]			0	0	0	0	0	0		0	0		0	0
GLNabcpp	atp[c] + h2o[c] + gln-L[p] -> adp[c] + gln-L[c] + h[c] + pi[c]			0	0	0	0	0	0		0	0		0	0
GLNtex	gln-L[e] <=> gln-L[p]			0	0	0	0	0	0		0	0		0	0
GLTPD	galt1p[c] + nad[c] <=> h[c] + nadh[c] + tag6p-D[c]			0	0	0	0	0	0		0	0		0	0
GLU5K	atp[c] + glu-L[c] -> adp[c] + glu5p[c]			0	0	0	0	0.00891155	0		0.222367	0.0520684		0.0553448	0.0553448		0
GLUABUTt7pp	4abut[c] + glu-L[p] <=> glu-L[c] + 4abut[p]			0	0	0	0	0	0		0	0		0	0
GLUCYS	atp[c] + cys-L[c] + glu-L[c] -> adp[c] + glucys[c] + h[c] + pi[c]			0	0	0	0	0	0		0	0		0	0
GLUDC	glu-L[c] + h[c] -> 4abut[c] + co2[c]			0	0	0	0	0	0		0	0		0	0
GLUDy	glu-L[c] + h2o[c] + nadp[c] <=> akg[c] + h[c] + nadph[c] + nh4[c]			0	0	0	0	-0.230837	0		-8.01797	-1.86458		-1.57464	-1.57464		-3.3995e-13
GLUN	gln-L[c] + h2o[c] -> glu-L[c] + nh4[c]			0	0	0	0	0	0		0	0		0	0
GLUNpp	gln-L[p] + h2o[p] -> glu-L[p] + nh4[p]			0	0	0	0	0	0		0	0		0	0
GLUPRT	gln-L[c] + h2o[c] + prpp[c] -> glu-L[c] + ppi[c] + pram[c]			0	0	0	0	0.0180701	0		0.450899	0.10558		0.112224	0.112224		7.70078e-14
GLUR	glu-D[c] <=> glu-L[c]			0	0	0	0	-0.00112024	0		-0.027953	-0.00654532		-0.00695719	-0.00695719		0
GLUSy	akg[c] + gln-L[c] + h[c] + nadph[c] -> 2 glu-L[c] + nadp[c]			0	0	0	0	0	0		0	0		0	0
GLUTRR	glutrna[c] + h[c] + nadph[c] -> glu1sa[c] + nadp[c] + trnaglu[c]			0	0	0	0	0.000143839	0		0.00358918	0.000840425		0.000893309	0.000893309		0
GLUTRS	atp[c] + glu-L[c] + trnaglu[c] -> amp[c] + glutrna[c] + ppi[c]			0	0	0	0	0.000143839	0		0.00358918	0.000840425		0.000893309	0.000893309		0
GLUabcpp	atp[c] + h2o[c] + glu-L[p] -> adp[c] + glu-L[c] + h[c] + pi[c]			0	0	0	0	0	0		0	0		0	0
GLUt2rpp	glu-L[p] + h[p] <=> glu-L[c] + h[c]			0	0	0	0	0	0		0	-0.00122601		0	0
GLUt4pp	glu-L[p] + na1[p] -> glu-L[c] + na1[c]			0	0	0	0	0	0		0	0.00122601		0	0
GLUtex	glu-L[e] <=> glu-L[p]			0	0	0	0	0	0		0	0		0	0
GLXCL	2 glx[c] + h[c] -> 2h3oppan[c] + co2[c]			0	0	0	0	0	0		0	0		0	0
GLYALDtex	glyald[e] <=> glyald[p]			0	0	0	0	0	0		0	0		0	0
GLYALDtpp	glyald[p] <=> glyald[c]			0	0	0	0	0	0		0	0		0	0
GLYAT	accoa[c] + gly[c] <=> 2aobut[c] + coa[c]			0	0	0	0	0	0		0	0		0	0
GLYBabcpp	atp[c] + h2o[c] + glyb[p] -> adp[c] + glyb[c] + h[c] + pi[c]			0	0	0	0	0	0		0	0		0	0
GLYBt2pp	glyb[p] + h[p] -> glyb[c] + h[c]			0	0	0	0	0	0		0	0		0	0
GLYBtex	glyb[e] <=> glyb[p]			0	0	0	0	0	0		0	0		0	0
GLYC2Pabcpp	atp[c] + h2o[c] + glyc2p[p] -> adp[c] + glyc2p[c] + h[c] + pi[c]			0	0	0	0	0	0		0	0		0	0
GLYC2Ptex	glyc2p[e] <=> glyc2p[p]			0	0	0	0	0	0		0	0		0	0
GLYC3Pabcpp	atp[c] + h2o[c] + glyc3p[p] -> adp[c] + glyc3p[c] + h[c] + pi[c]			0	0	0	0	0	0		0	0		0	0
GLYC3Pt6pp	pi[c] + glyc3p[p] -> glyc3p[c] + pi[p]			0	0	0	0	0	0		0	0		0	0
GLYC3Ptex	glyc3p[e] <=> glyc3p[p]			0	0	0	0	0	0		0	0		0	0
GLYCAt2rpp	glyc-R[p] + h[p] <=> glyc-R[c] + h[c]			0	0	0	0	0	0		0	0		0	0
GLYCAtex	glyc-R[e] <=> glyc-R[p]			0	0	0	0	0	0		0	0		0	0
GLYCDx	glyc[c] + nad[c] -> dha[c] + h[c] + nadh[c]			0	0	0	0	0	0		0	0		0	0
GLYCK	atp[c] + glyc-R[c] -> 3pg[c] + adp[c] + h[c]			0	0	0	0	0	0		0	0		0	0
GLYCK2	atp[c] + glyc-R[c] -> 2pg[c] + adp[c] + h[c]			0	0	0	0	0	0		0	0		0	0
GLYCL	gly[c] + nad[c] + thf[c] -> co2[c] + mlthf[c] + nadh[c] + nh4[c]			0	0.5	0	0	0	0.5		0.0549287	0		0.444459	-3.48707e-12		0.444459
GLYCLTDx	glx[c] + h[c] + nadh[c] -> glyclt[c] + nad[c]			0	0	0	0	0	0		0	0		0	0
GLYCLTDy	glx[c] + h[c] + nadph[c] -> glyclt[c] + nadp[c]			0	0	0	0	0	0		0	0		0	0
GLYCLTt2rpp	glyclt[p] + h[p] <=> glyclt[c] + h[c]			0	0	0	0	-0.000236803	0		0	-0.00015758		-0.000167495	-0.000167495		0
GLYCLTt4pp	glyclt[p] + na1[p] -> glyclt[c] + na1[c]			0	0	0	0	0.000209833	0		0	0		0	0
GLYCLTtex	glyclt[e] <=> glyclt[p]			0	0	0	0	-2.69699e-05	0		0	-0.00015758		-0.000167495	-0.000167495		0
GLYCTO2	glyclt[c] + q8[c] -> glx[c] + q8h2[c]			0	0	0	0	0	0		0.000672972	0		0	0
GLYCTO3	glyclt[c] + mqn8[c] -> glx[c] + mql8[c]			0	0	0	0	0	0		0	0		0	0
GLYCTO4	2dmmq8[c] + glyclt[c] -> 2dmmql8[c] + glx[c]			0	0	0	0	0	0		0	0		0	0
GLYCtex	glyc[e] <=> glyc[p]			0	0	0	0	0	0		0	0		0	0
GLYCtpp	glyc[c] <=> glyc[p]			0	0	0	0	0	0		0	0		0	0
GLYK	atp[c] + glyc[c] -> adp[c] + glyc3p[c] + h[c]			0	0	0	0	0	0		0	0		0	0
GLYOX	h2o[c] + lgt-S[c] -> gthrd[c] + h[c] + lac-D[c]			0	0	0	0	0	0		0	0		0	0
GLYOX3	h2o[c] + mthgxl[c] -> h[c] + lac-D[c]			0	0	0	0	0	0		0	0		0	0
GLYTRS	atp[c] + gly[c] + trnagly[c] -> amp[c] + glytrna[c] + ppi[c]			0	0	0	0	0	0		0	0		0	0
GLYt2pp	gly[p] + h[p] -> gly[c] + h[c]			0	0	0	0	0	0		0	0		0	0
GLYt2rpp	gly[p] + h[p] <=> gly[c] + h[c]			0	0	0	0	0	0		-0.0052359	0		0	0
GLYt4pp	gly[p] + na1[p] -> gly[c] + na1[c]			0	0	0	0	0	0		0.0052359	0		0	0
GLYtex	gly[e] <=> gly[p]			0	0	0	0	0	0		0	0		0	0
GMAND	gdpmann[c] -> gdpddman[c] + h2o[c]			0	0	0	0	0	0		0	0		0	0
GMHEPAT	atp[c] + gmhep1p[c] + h[c] -> adphep-DD[c] + ppi[c]			0	0	0	0	0	0		0	0		0	0
GMHEPK	atp[c] + gmhep7p[c] -> adp[c] + gmhep17bp[c] + h[c]			0	0	0	0	0	0		0	0		0	0
GMHEPPA	gmhep17bp[c] + h2o[c] -> gmhep1p[c] + pi[c]			0	0	0	0	0	0		0	0		0	0
GMPR	gmp[c] + 2 h[c] + nadph[c] -> imp[c] + nadp[c] + nh4[c]			0	0	0	0	0	0		0	0		0	0
GMPS2	atp[c] + gln-L[c] + h2o[c] + xmp[c] -> amp[c] + glu-L[c] + gmp[c] + 2 h[c] + ppi[c]			0	0	0	0	0.0098251	0		0.245163	0.0574061		0.0610184	0.0610184		0
GMPtex	gmp[e] <=> gmp[p]			0	0	0	0	0	0		0	0		0	0
GND	6pgc[c] + nadp[c] -> co2[c] + nadph[c] + ru5p-D[c]			0	0	0	0	0	0		3.24025	0		0	0
GNK	atp[c] + glcn[c] -> 6pgc[c] + adp[c] + h[c]			0	0	0	0	0	0		0	0		0	0
GOFUCR	gdpofuc[c] + h[c] + nadph[c] -> gdpfuc[c] + nadp[c]			0	0	0	0	0	0		0	0		0	0
GP4GH	gp4g[c] + h2o[c] -> 2 gdp[c] + 2 h[c]			0	0	0	0	0	0		0	0		0	0
GPDDA1	g3pc[c] + h2o[c] -> chol[c] + glyc3p[c] + h[c]			0	0	0	0	0	0		0	0		0	0
GPDDA1pp	g3pc[p] + h2o[p] -> chol[p] + glyc3p[p] + h[p]			0	0	0	0	0	0		0	0		0	0
GPDDA2	g3pe[c] + h2o[c] -> etha[c] + glyc3p[c] + h[c]			0	0	0	0	0	0		0	0		0	0
GPDDA2pp	g3pe[p] + h2o[p] -> etha[p] + glyc3p[p] + h[p]			0	0	0	0	0	0		0	0		0	0
GPDDA3	g3ps[c] + h2o[c] -> glyc3p[c] + h[c] + ser-L[c]			0	0	0	0	0	0		0	0		0	0
GPDDA3pp	g3ps[p] + h2o[p] -> glyc3p[p] + h[p] + ser-L[p]			0	0	0	0	0	0		0	0		0	0
GPDDA4	g3pg[c] + h2o[c] -> glyc[c] + glyc3p[c] + h[c]			0	0	0	0	0	0		0	0		0	0
GPDDA4pp	g3pg[p] + h2o[p] -> glyc[p] + glyc3p[p] + h[p]			0	0	0	0	0	0		0	0		0	0
GPDDA5	g3pi[c] + h2o[c] -> glyc3p[c] + h[c] + inost[c]			0	0	0	0	0	0		0	0		0	0
GPDDA5pp	g3pi[p] + h2o[p] -> glyc3p[p] + h[p] + inost[p]			0	0	0	0	0	0		0	0		0	0
GRTT	grdp[c] + ipdp[c] -> frdp[c] + ppi[c]			0	0	0	0	1.12072e-05	0		0.000279651	6.54815e-05		6.9602e-05	6.9602e-05		0
GRXR	grxox[c] + 2 gthrd[c] -> grxrd[c] + gthox[c]			0	0	0	0	0	0		0	0		0	0
GSNK	atp[c] + gsn[c] -> adp[c] + gmp[c] + h[c]			0	0	0	0	0	0		0	0		0	0
GSNt2pp	gsn[p] + h[p] -> gsn[c] + h[c]			0	0	0	0	0	0		0	0		0	0
GSNtex	gsn[e] <=> gsn[p]			0	0	0	0	0	0		0	0		0	0
GSPMDA	gtspmd[c] + h2o[c] -> gthrd[c] + spmd[c]			0	0	0	0	0	0		0	0		0	0
GSPMDS	atp[c] + gthrd[c] + spmd[c] -> adp[c] + gtspmd[c] + h[c] + pi[c]			0	0	0	0	0	0		0	0		0	0
GTHOXtex	gthox[e] <=> gthox[p]			0	0	0	0	0	0		0	0		0	0
GTHOr	gthox[c] + h[c] + nadph[c] <=> 2 gthrd[c] + nadp[c]			0	0	0	0	0	0		0	0		0	0
GTHPi	2 gthrd[c] + h2o2[c] -> gthox[c] + 2 h2o[c]			0	0	0	0	0	0		0	0		0	0
GTHRDHpp	gthrd[p] + h2o[p] -> cgly[p] + glu-L[p]			0	0	0	0	0	0		0	0		0	0
GTHRDabc2pp	atp[c] + gthrd[c] + h2o[c] -> adp[c] + h[c] + pi[c] + gthrd[p]			0	0	0	0	0	0		0	0		0	0
GTHRDabcpp	atp[c] + h2o[c] + gthrd[p] -> adp[c] + gthrd[c] + h[c] + pi[c]			0	0	0	0	0	0		0	0		0	0
GTHRDtex	gthrd[e] <=> gthrd[p]			0	0	0	0	0	0		0	0		0	0
GTHS	atp[c] + glucys[c] + gly[c] -> adp[c] + gthrd[c] + h[c] + pi[c]			0	0	0	0	0	0		0	0		0	0
GTPCI	gtp[c] + h2o[c] -> ahdt[c] + for[c] + h[c]			0	0	0	0	2.69699e-05	0		0.000672972	0.00015758		0.000167495	0.000167495		-2.79995e-17
GTPCII2	gtp[c] + 3 h2o[c] -> 25drapp[c] + for[c] + 2 h[c] + ppi[c]			0	0	0	0	1.79799e-05	0		0.000448648	0.000105053		0.000111664	0.000111664		1.80113e-17
GTPDPDP	gdptp[c] + h2o[c] -> h[c] + pi[c] + ppgpp[c]			0	0	0	0	0	0		0	0		0	0
GTPDPK	atp[c] + gtp[c] -> amp[c] + gdptp[c] + h[c]			0	0	0	0	0	0		0	0		0	0
GTPHs	gtp[c] + h[c] + h2o[c] -> nh4[c] + xtp[c]			0	0	0	0	0	0		0	0		0	0
GTPtex	gtp[e] <=> gtp[p]			0	0	0	0	0	0		0	0		0	0
GUACYC	gtp[c] -> 35cgmp[c] + ppi[c]			0	0	0	0	0	0		0	0		0	0
GUAD	gua[c] + h[c] + h2o[c] -> nh4[c] + xan[c]			0	0	0	0	0	0		0	0		0	0
GUAPRT	gua[c] + prpp[c] -> gmp[c] + ppi[c]			0	0	0	0	0	0		0	0		0	0
GUAt2pp	gua[p] + h[p] -> gua[c] + h[c]			0	0	0	0	0	0		0	0		0	0
GUAtex	gua[e] <=> gua[p]			0	0	0	0	0	0		0	0		0	0
GUAtpp	gua[p] <=> gua[c]			0	0	0	0	0	0		0	0		0	0
GUI1	glcur[c] <=> fruur[c]			0	0	0	0	0	0		0	0		0	0
GUI2	galur[c] <=> tagur[c]			0	0	0	0	0	0		0	0		0	0
GUR1PPpp	glcur1p[p] + h2o[p] -> glcur[p] + pi[p]			0	0	0	0	0	0		0	0		0	0
H2O2tex	h2o2[e] <=> h2o2[p]			0	0	0	0	0	0		0	0		0	0
H2Otex	h2o[e] <=> h2o[p]			10	11.25	5.75	11	3.66105	0.25		-46.7357	2.10978		2.69479	2.47256		0.222229
H2Otpp	h2o[p] <=> h2o[c]			10	11.25	5.75	11	3.66105	0.25		-46.7357	2.10978		2.69479	2.47256		0.222229
H2SO	h2s[c] + 2 o2[c] -> 2 h[c] + so4[c]			0	0	0	0	0	0		0	0		0	0
H2St1pp	h2s[c] -> h2s[p]			0	0	0	0	0	0		0	0		0	0
H2Stex	h2s[e] <=> h2s[p]			0	0	0	0	0	0		0	0		0	0
H2tex	h2[e] <=> h2[p]			0	0	0	0	0	0		0	0		0	0
H2tpp	h2[p] <=> h2[c]			0	0	0	0	0	0		0	0		0	0
HACD1	aacoa[c] + h[c] + nadh[c] <=> 3hbcoa[c] + nad[c]			0	0	0	0	0.0143468	0		0.357993	0.0838258		0.0891006	0.0891006		0
HACD2	3ohcoa[c] + h[c] + nadh[c] <=> 3hhcoa[c] + nad[c]			0	0	0	0	0.0143468	0		0.357993	0.0838258		0.0891006	0.0891006		0
HACD3	3oocoa[c] + h[c] + nadh[c] <=> 3hocoa[c] + nad[c]			0	0	0	0	0.0143468	0		0.357993	0.0838258		0.0891006	0.0891006		0
HACD4	3odcoa[c] + h[c] + nadh[c] <=> 3hdcoa[c] + nad[c]			0	0	0	0	0.0143468	0		0.357993	0.0838258		0.0891006	0.0891006		0
HACD5	3oddcoa[c] + h[c] + nadh[c] <=> 3hddcoa[c] + nad[c]			0	0	0	0	0.0143468	0		0.357993	0.0838258		0.0891006	0.0891006		0
HACD6	3otdcoa[c] + h[c] + nadh[c] <=> 3htdcoa[c] + nad[c]			0	0	0	0	0.0112095	0		0.279707	0.0654947		0.069616	0.069616		0
HACD7	3ohdcoa[c] + h[c] + nadh[c] <=> 3hhdcoa[c] + nad[c]			0	0	0	0	0.0112095	0		0.279707	0.0654947		0.069616	0.069616		0
HACD8	3oodcoa[c] + h[c] + nadh[c] <=> 3hodcoa[c] + nad[c]			0	0	0	0	0	0		0	0		0	0
HADPCOADH3	3hadpcoa[c] + nad[c] <=> h[c] + nadh[c] + oxadpcoa[c]			0	0	0	0	0	0		0	0		0	0
HBZOPT	4hbz[c] + octdp[c] -> 3ophb[c] + ppi[c]			0	0	0	0	8.98996e-06	0		0.000224324	5.25265e-05		5.58318e-05	5.58318e-05		0
HCINNMt2rpp	3hcinnm[p] + h[p] <=> 3hcinnm[c] + h[c]			0	0	0	0	0	0		0	0		0	0
HCINNMtex	3hcinnm[e] <=> 3hcinnm[p]			0	0	0	0	0	0		0	0		0	0
HCO3E	co2[c] + h2o[c] <=> h[c] + hco3[c]			0	0	0	0	0.0211988	0		0.528967	0.12386		0.131654	0.131654		1.13992e-13
HCYSMT	amet[c] + hcys-L[c] -> ahcys[c] + h[c] + met-L[c]			0	0	0	0	0	0		0	0		0	0
HCYSMT2	hcys-L[c] + mmet[c] -> h[c] + 2 met-L[c]			0	0	0	0	0	0		0	0		0	0
HDCAtexi	hdca[e] -> hdca[p]			0	0	0	0	0	0		0	0		0	0
HDCEAtexi	hdcea[e] -> hdcea[p]			0	0	0	0	0	0		0	0		0	0
HEMEOS	frdp[c] + h2o[c] + pheme[c] -> hemeO[c] + ppi[c]			0	0	0	0	0	0		0	0		0	0
HEPK1	atp[c] + hhlipa[c] -> adp[c] + h[c] + phhlipa[c]			0	0	0	0	0	0		0	0		0	0
HEPK2	atp[c] + hphhlipa[c] -> adp[c] + h[c] + phphhlipa[c]			0	0	0	0	0	0		0	0		0	0
HEPT1	adphep-LD[c] + lipa[c] -> adp[c] + h[c] + hlipa[c]			0	0	0	0	0	0		0	0		0	0
HEPT2	adphep-LD[c] + hlipa[c] -> adp[c] + h[c] + hhlipa[c]			0	0	0	0	0	0		0	0		0	0
HEPT3	adphep-LD[c] + phhlipa[c] -> adp[c] + h[c] + hphhlipa[c]			0	0	0	0	0	0		0	0		0	0
HEPT4	adphep-LD[c] + gggagicolipa[c] -> adp[c] + colipa[c] + h[c]			0	0	0	0	0	0		0	0		0	0
HETZK	4mhetz[c] + atp[c] -> 4mpetz[c] + adp[c] + h[c]			0	0	0	0	0	0		0	0		0	0
HEX1	atp[c] + glc-D[c] -> adp[c] + g6p[c] + h[c]			0	0	0	0	0	0		0	0		0	0
HEX4	atp[c] + man[c] -> adp[c] + h[c] + man6p[c]			0	0	0	0	0	0		0	0		0	0
HEX7	atp[c] + fru[c] -> adp[c] + f6p[c] + h[c]			0	0	0	0	0	0		0	0		0	0
HEXt2rpp	h[p] + hxa[p] <=> h[c] + hxa[c]			0	0	0	0	0	0		0	0		0	0
HG2abcpp	atp[c] + h2o[c] + hg2[c] -> adp[c] + h[c] + pi[c] + hg2[p]			0	0	0	0	0	0		0	0		0	0
HG2t3pp	hg2[c] + h[p] -> h[c] + hg2[p]			0	0	0	0	0	0		0	0		0	0
HG2tex	hg2[e] <=> hg2[p]			0	0	0	0	0	0		0	0		0	0
HISTD	h2o[c] + histd[c] + 2 nad[c] -> 3 h[c] + his-L[c] + 2 nadh[c]			0	0	0	0	0.00381924	0		0.0953005	0.0223151		0.0237193	0.0237193		0
HISTP	h2o[c] + hisp[c] -> histd[c] + pi[c]			0	0	0	0	0.00381924	0		0.0953005	0.0223151		0.0237193	0.0237193		0
HISTRS	atp[c] + his-L[c] + trnahis[c] -> amp[c] + histrna[c] + ppi[c]			0	0	0	0	0	0		0	0		0	0
HISabcpp	atp[c] + h2o[c] + his-L[p] -> adp[c] + h[c] + his-L[c] + pi[c]			0	0	0	0	0	0		0	0		0	0
HISt2rpp	h[p] + his-L[p] <=> h[c] + his-L[c]			0	0	0	0	0	0		0	0		0	0
HIStex	his-L[e] <=> his-L[p]			0	0	0	0	0	0		0	0		0	0
HKNDDH	h2o[c] + hkndd[c] -> h[c] + op4en[c] + succ[c]			0	0	0	0	0	0		0	0		0	0
HKNTDH	h2o[c] + hkntd[c] -> fum[c] + h[c] + op4en[c]			0	0	0	0	0	0		0	0		0	0
HMBS	h2o[c] + 4 ppbng[c] -> hmbil[c] + 4 nh4[c]			0	0	0	0	1.79799e-05	0		0.000448648	0.000105053		0.000111664	0.000111664		0
HMPK1	4ahmmp[c] + atp[c] -> 4ampm[c] + adp[c] + h[c]			0	0	0	0	0	0		0	0		0	0
HOMt2pp	hom-L[c] + h[p] -> h[c] + hom-L[p]			0	0	0	0	0	0		0	0		0	0
HOMtex	hom-L[e] <=> hom-L[p]			0	0	0	0	0	0		0	0		0	0
HOPNTAL	4h2opntn[c] -> acald[c] + pyr[c]			0	0	0	0	0	0		0	0		0	0
HPPK2	6hmhpt[c] + atp[c] -> 6hmhptpp[c] + amp[c] + h[c]			0	0	0	0	2.69699e-05	0		0.000672972	0.00015758		0.000167495	0.000167495		-2.79995e-17
HPPPNDO	dhpppn[c] + o2[c] -> h[c] + hkndd[c]			0	0	0	0	0	0		0	0		0	0
HPPPNt2rpp	3hpppn[p] + h[p] <=> 3hpppn[c] + h[c]			0	0	0	0	0	0		0	0		0	0
HPPPNtex	3hpppn[e] <=> 3hpppn[p]			0	0	0	0	0	0		0	0		0	0
HPYRI	hpyr[c] <=> 2h3oppan[c]			0	0	0	0	0	0		0	0		-1000	0
HPYRRx	h[c] + hpyr[c] + nadh[c] -> glyc-R[c] + nad[c]			0	0	0	0	0	0		0	0		1000	0
HPYRRy	h[c] + hpyr[c] + nadph[c] -> glyc-R[c] + nadp[c]			0	0	0	0	0	0		0	0		0	0
HSDy	hom-L[c] + nadp[c] <=> aspsa[c] + h[c] + nadph[c]			0	0	0	0	-0.0164318	0		-0.410018	-0.0960077		-0.0385342	-0.0385342		0
HSK	atp[c] + hom-L[c] -> adp[c] + h[c] + phom[c]			0	0	0	0	0.0102271	0		0.255193	0.0597547		0	0
HSST	hom-L[c] + succoa[c] -> coa[c] + suchms[c]			0	0	0	0	0.00620472	0		0.154825	0.036253		0.0385342	0.0385342		0
HSTPT	glu-L[c] + imacp[c] -> akg[c] + hisp[c]			0	0	0	0	0.00381924	0		0.0953005	0.0223151		0.0237193	0.0237193		0
HXAND	h2o[c] + hxan[c] + nad[c] -> h[c] + nadh[c] + xan[c]			0	0	0	0	0	0		0	0		0	0
HXAtex	hxa[e] <=> hxa[p]			0	0	0	0	0	0		0	0		0	0
HXCT	accoa[c] + hxa[c] -> ac[c] + hxcoa[c]			0	0	0	0	0	0		0	0		0	0
HXPRT	hxan[c] + prpp[c] -> imp[c] + ppi[c]			0	0	0	0	0	0		0	0		0	0
HYD1pp	2 h[c] + h2[c] + q8[c] -> q8h2[c] + 2 h[p]			0	0	0	0	0	0		0	0		0	0
HYD2pp	2 h[c] + h2[c] + mqn8[c] -> mql8[c] + 2 h[p]			0	0	0	0	0	0		0	0		0	0
HYD3pp	2dmmq8[c] + 2 h[c] + h2[c] -> 2dmmql8[c] + 2 h[p]			0	0	0	0	0	0		0	0		0	0
HYPOE	h2o[c] + pyam5p[c] -> pi[c] + pydam[c]			0	0	0	0	0	0		0	0		0	0
HYXNtex	hxan[e] <=> hxan[p]			0	0	0	0	0	0		0	0		0	0
HYXNtpp	hxan[p] <=> hxan[c]			0	0	0	0	0	0		0	0		0	0
Htex	h[e] <=> h[p]			-30	-30.25	-31	-31	-29.5494	0.75		-8.95053	-27.8297		-27.9229	-28.5896		0.666688
I2FE2SR	2fe1s[c] + iscssh[c] + iscu[c] -> 4 h[c] + iscs[c] + iscu-2fe2s[c]			0	0	0	0	8.06274e-08	0		2.01187e-06	4.7109e-07		5.00734e-07	5.00734e-07		0
I2FE2SS	fadh2[c] + 2 fe2[c] + 2 iscssh[c] + iscu[c] -> fad[c] + 6 h[c] + 2 iscs[c] + iscu-2fe2s[c]			0	0	0	0	1.15297e-05	0		0.000287698	6.73659e-05		7.16049e-05	7.16049e-05		0
I2FE2SS2	fadh2[c] + 2 fe2[c] + 2 iscssh[c] + iscu-2fe2s[c] -> fad[c] + 6 h[c] + 2 iscs[c] + iscu-2fe2s2[c]			0	0	0	0	1.04816e-05	0		0.000261544	6.12417e-05		6.50954e-05	6.50954e-05		0
I2FE2ST	4 h[c] + iscu-2fe2s[c] -> 2fe2s[c] + iscu[c]			0	0	0	0	1.12878e-06	0		2.81662e-05	6.59526e-06		7.01027e-06	7.01027e-06		0
I4FE4SR	fadh2[c] + 2 h[c] + iscu-2fe2s2[c] -> fad[c] + iscu-4fe4s[c]			0	0	0	0	1.04816e-05	0		0.000261544	6.12417e-05		6.50954e-05	6.50954e-05		0
I4FE4ST	4 h[c] + iscu-4fe4s[c] -> 4fe4s[c] + iscu[c]			0	0	0	0	1.04816e-05	0		0.000261544	6.12417e-05		6.50954e-05	6.50954e-05		0
ICDHyr	icit[c] + nadp[c] <=> akg[c] + co2[c] + nadph[c]			0	0	0	0	0.043345	0		5.39225	0.253256		0.269192	0.269192		1.1402e-13
ICHORS	chor[c] <=> ichor[c]			0	0	0	0	0	0		0	0		-1000	0
ICHORSi	chor[c] -> ichor[c]			0	0	0	0	0	0		0	0		1000	0
ICHORT	h2o[c] + ichor[c] -> 23ddhb[c] + pyr[c]			0	0	0	0	0	0		0	0		0	0
ICL	icit[c] -> glx[c] + succ[c]			0	0	0	0	0	0		0	0		0	0
ICYSDS	cys-L[c] + iscs[c] -> ala-L[c] + iscssh[c]			0	0	0	0	7.27663e-05	0		0.00181572	0.000425159		0.000451912	0.000451912		0
IDOND	5dglcn[c] + h[c] + nadh[c] <=> idon-L[c] + nad[c]			0	0	0	0	0	0		0	0		0	0
IDOND2	5dglcn[c] + h[c] + nadph[c] -> idon-L[c] + nadp[c]			0	0	0	0	0	0		0	0		0	0
IDONt2rpp	h[p] + idon-L[p] <=> h[c] + idon-L[c]			0	0	0	0	0	0		0	0		0	0
IDONtex	idon-L[e] <=> idon-L[p]			0	0	0	0	0	0		0	0		0	0
IG3PS	gln-L[c] + prlp[c] -> aicar[c] + eig3p[c] + glu-L[c] + h[c]			0	0	0	0	0.00381924	0		0.0953005	0.0223151		0.0237193	0.0237193		0
IGPDH	eig3p[c] -> h2o[c] + imacp[c]			0	0	0	0	0.00381924	0		0.0953005	0.0223151		0.0237193	0.0237193		0
IGPS	2cpr5p[c] + h[c] -> 3ig3p[c] + co2[c] + h2o[c]			0	0	0	0	0.00229155	0		0.0571805	0.0133891		0.0142316	0.0142316		0
ILETA	akg[c] + ile-L[c] <=> 3mop[c] + glu-L[c]			0	0	0	0	0.0882877	0		0	0		-0.0727388	-0.0727388		0
ILETRS	atp[c] + ile-L[c] + trnaile[c] -> amp[c] + iletrna[c] + ppi[c]			0	0	0	0	0	0		0	0		0	0
ILEabcpp	atp[c] + h2o[c] + ile-L[p] -> adp[c] + h[c] + ile-L[c] + pi[c]			0	0	0	0	0	0		0	0		0	0
ILEt2rpp	h[p] + ile-L[p] <=> h[c] + ile-L[c]			0	0	0	0	0.1	0		0.292254	0.0684327		0	0
ILEtex	ile-L[e] <=> ile-L[p]			0	0	0	0	0.1	0		0.292254	0.0684327		0	0
IMPC	h2o[c] + imp[c] <=> fprica[c]			0	0	0	0	-0.0218804	0		-0.545975	-0.127843		-0.135887	-0.135887		0
IMPD	h2o[c] + imp[c] + nad[c] -> h[c] + nadh[c] + xmp[c]			0	0	0	0	0.0098251	0		0.245163	0.0574061		0.0610184	0.0610184		0
IMPtex	imp[e] <=> imp[p]			0	0	0	0	0	0		0	0		0	0
INDOLEt2pp	h[c] + indole[c] -> h[p] + indole[p]			0	0	0	0	0	0		0	0		0	0
INDOLEt2rpp	h[p] + indole[p] <=> h[c] + indole[c]			0	0	0	0	0	0		0	0		0	0
INDOLEtex	indole[e] <=> indole[p]			0	0	0	0	0	0		0	0		0	0
INOSTt4pp	inost[p] + na1[p] -> inost[c] + na1[c]			0	0	0	0	0	0		0	0		0	0
INSH	h2o[c] + ins[c] -> hxan[c] + rib-D[c]			0	0	0	0	0	0		0	0		0	0
INSK	atp[c] + ins[c] -> adp[c] + h[c] + imp[c]			0	0	0	0	0	0		0	0		0	0
INSTtex	inost[e] <=> inost[p]			0	0	0	0	0	0		0	0		0	0
INSt2pp	h[p] + ins[p] -> h[c] + ins[c]			0	0	0	0	0	0		0	0		0	0
INSt2rpp	h[p] + ins[p] <=> h[c] + ins[c]			0	0	0	0	0	0		0	0		0	0
INStex	ins[e] <=> ins[p]			0	0	0	0	0	0		0	0		0	0
IPDDI	ipdp[c] <=> dmpp[c]			0	0	0	0	0	0		0	0		-0.000528524	0
IPDPS	h[c] + h2mb4p[c] + nadh[c] -> h2o[c] + ipdp[c] + nad[c]			0	0	0	0	8.51022e-05	0		0.00212353	0.000497235		0	0.000528524		-0.000528524
IPMD	3c2hmp[c] + nad[c] -> 3c4mop[c] + h[c] + nadh[c]			0	0	0	0	0.0181626	0		0.453206	0.10612		0.112798	0.112798		0
IPPMIa	3c2hmp[c] <=> 2ippm[c] + h2o[c]			0	0	0	0	-0.0181626	0		-0.453206	-0.10612		-0.112798	-0.112798		0
IPPMIb	2ippm[c] + h2o[c] <=> 3c3hmp[c]			0	0	0	0	-0.0181626	0		-0.453206	-0.10612		-0.112798	-0.112798		0
IPPS	3mob[c] + accoa[c] + h2o[c] -> 3c3hmp[c] + coa[c] + h[c]			0	0	0	0	0.0181626	0		0.453206	0.10612		0.112798	0.112798		0
ISETACabcpp	atp[c] + h2o[c] + isetac[p] -> adp[c] + h[c] + isetac[c] + pi[c]			0	0	0	0	0	0		0	0		0	0
ISETACtex	isetac[e] <=> isetac[p]			0	0	0	0	0	0		0	0		0	0
K2L4Aabcpp	atp[c] + h2o[c] + kdo2lipid4[c] -> adp[c] + h[c] + pi[c] + kdo2lipid4[p]			0	0	0	0	0.000784344	0		0.0195715	0.00458276		0.00487114	0.00487114		0
K2L4Aabctex	atp[c] + h2o[c] + kdo2lipid4[p] -> adp[c] + h[c] + pi[c] + kdo2lipid4[e]			0	0	0	0	0.000784344	0		0.0195715	0.00458276		0.00487114	0.00487114		0
KARA1	23dhmb[c] + nadp[c] <=> alac-S[c] + h[c] + nadph[c]			0	0	0	0	-0.035245	0		-0.87946	-0.20593		-0.218888	-0.218888		0
KARA2	2ahbut[c] + h[c] + nadph[c] <=> 23dhmp[c] + nadp[c]			0	0	0	0	0	0		0	0		0.0727388	0.0727388		0
KAS14	acACP[c] + h[c] + malACP[c] -> ACP[c] + actACP[c] + co2[c]			0	0	0	0	0	0		0	0		0	0
KAS15	accoa[c] + h[c] + malACP[c] -> actACP[c] + co2[c] + coa[c]			0	0	0	0	0	0		0	0		0	0
KDOCT2	ctp[c] + kdo[c] -> ckdo[c] + ppi[c]			0	0	0	0	0.00156869	0		0.039143	0.00916553		0.00974228	0.00974228		0
KDOPP	h2o[c] + kdo8p[c] -> kdo[c] + pi[c]			0	0	0	0	0.00156869	0		0.039143	0.00916553		0.00974228	0.00974228		0
KDOPS	ara5p[c] + h2o[c] + pep[c] -> kdo8p[c] + pi[c]			0	0	0	0	0.00156869	0		0.039143	0.00916553		0.00974228	0.00974228		0
KG6PDC	3dhgulnp[c] + h[c] -> co2[c] + xu5p-L[c]			0	0	0	0	0	0		0	0		0	0
Kabcpp	atp[c] + h2o[c] + k[p] -> adp[c] + h[c] + k[c] + pi[c]			0	0	0	0	0	0		0	0		0	0
Kt2pp	h[p] + k[p] -> h[c] + k[c]			0	0	0	0	0.00786895	0		0.196352	0.0459767		0.0488699	0.0488699		0
Kt3pp	k[c] + h[p] -> h[c] + k[p]			0	0	0	0	0	0		0	0		0	0
Ktex	k[e] <=> k[p]			0	0	0	0	0.00786895	0		0.196352	0.0459767		0.0488699	0.0488699		0
L-LACD2	lac-L[c] + q8[c] -> pyr[c] + q8h2[c]			0	0	0	0	0	0		0	0		0	0
L-LACD3	lac-L[c] + mqn8[c] -> mql8[c] + pyr[c]			0	0	0	0	0	0		0	0		0	0
L-LACt2rpp	h[p] + lac-L[p] <=> h[c] + lac-L[c]			0	0	0	0	0	0		0	0		0	0
L-LACtex	lac-L[e] <=> lac-L[p]			0	0	0	0	0	0		0	0		0	0
LA4NTpp	colipa[p] + uLa4n[p] -> acolipa[p] + udcpp[p]			0	0	0	0	0	0		0	0		0	0
LACZ	h2o[c] + lcts[c] -> gal[c] + glc-D[c]			0	0	0	0	0	0		0	0		0	0
LACZpp	h2o[p] + lcts[p] -> gal[p] + glc-D[p]			0	0	0	0	0	0		0	0		0	0
LADGMDH	LalaDgluMdap[c] + h2o[c] -> 26dap-M[c] + LalaDglu[c]			0	0	0	0	0	0		0	0		0	0
LALADGLUtex	LalaDglu[e] <=> LalaDglu[p]			0	0	0	0	0	0		0	0		0	0
LALADGLUtpp	LalaDglu[p] + h[p] -> LalaDglu[c] + h[c]			0	0	0	0	0	0		0	0		0	0
LALALGLUtex	LalaLglu[e] <=> LalaLglu[p]			0	0	0	0	0	0		0	0		0	0
LALALGLUtpp	LalaLglu[p] + h[p] -> LalaLglu[c] + h[c]			0	0	0	0	0	0		0	0		0	0
LALDO2x	h[c] + mthgxl[c] + nadh[c] -> lald-D[c] + nad[c]			0	0	0	0	0	0		0	0		0	0
LALDO3	h[c] + mthgxl[c] + nadph[c] -> lald-L[c] + nadp[c]			0	0	0	0	0	0		0	0		0	0
LALGP	LalaLglu[c] + h2o[c] -> ala-L[c] + glu-L[c]			0	0	0	0	0	0		0	0		0	0
LCADi	h2o[c] + lald-L[c] + nad[c] -> 2 h[c] + lac-L[c] + nadh[c]			0	0	0	0	0	0		0	0		0	0
LCARR	h[c] + lald-D[c] + nadh[c] <=> 12ppd-R[c] + nad[c]			0	0	0	0	0	0		0	0		0	0
LCARS	h[c] + lald-L[c] + nadh[c] <=> 12ppd-S[c] + nad[c]			0	0	0	0	0	0		0	0		0	0
LCTSt3ipp	lcts[c] + h[p] -> h[c] + lcts[p]			0	0	0	0	0	0		0	0		0	0
LCTStex	lcts[e] <=> lcts[p]			0	0	0	0	0	0		0	0		0	0
LCTStpp	h[p] + lcts[p] <=> h[c] + lcts[c]			0	0	0	0	0	0		0	0		0	0
LDH_D	lac-D[c] + nad[c] <=> h[c] + nadh[c] + pyr[c]			0	0	0	0	6.9349e-12	0		0	0		0	0
LDH_D2	lac-D[c] + q8[c] -> pyr[c] + q8h2[c]			0	0	0	0	0	0		0	0		0	0
LEUTAi	4mop[c] + glu-L[c] -> akg[c] + leu-L[c]			0	0	0	0	0.0181626	0		0.453206	0.10612		0.112798	0.112798		0
LEUTRS	atp[c] + leu-L[c] + trnaleu[c] -> amp[c] + leutrna[c] + ppi[c]			0	0	0	0	0	0		0	0		0	0
LEUabcpp	atp[c] + h2o[c] + leu-L[p] -> adp[c] + h[c] + leu-L[c] + pi[c]			0	0	0	0	0	0		0	0		0	0
LEUt2rpp	h[p] + leu-L[p] <=> h[c] + leu-L[c]			0	0	0	0	0	0		0	0		0	0
LEUtex	leu-L[e] <=> leu-L[p]			0	0	0	0	0	0		0	0		0	0
LGTHL	gthrd[c] + mthgxl[c] -> lgt-S[c]			0	0	0	0	0	0		0	0		0	0
LIPACabcpp	atp[c] + h2o[c] + lipa_cold[c] -> adp[c] + h[c] + pi[c] + lipa_cold[p]			0	0	0	0	0	0		0	0		0	0
LIPAHT2ex	colipa[e] + h[e] + hdca[e] -> h2o[e] + hacolipa[e]			0	0	0	0	0	0		0	0		0	0
LIPAHTex	h[e] + hdca[e] + lipa[e] -> h2o[e] + halipa[e]			0	0	0	0	0	0		0	0		0	0
LIPAMPL	lipoamp[c] -> amp[c] + lipopb[c]			0	0	0	0	0	0		0	0		0	0
LIPATPT	atp[c] + lipoate[c] -> lipoamp[c] + ppi[c]			0	0	0	0	0	0		0	0		0	0
LIPAabcpp	atp[c] + h2o[c] + lipa[c] -> adp[c] + h[c] + pi[c] + lipa[p]			0	0	0	0	0	0		0	0		0	0
LIPAabctex	atp[c] + h2o[c] + lipa[p] -> adp[c] + h[c] + pi[c] + lipa[e]			0	0	0	0	0	0		0	0		0	0
LIPOCT	h[c] + ocACP[c] -> ACP[c] + octapb[c]			0	0	0	0	0	0		0	0		0	0
LIPOS	4fe4s[c] + 2 amet[c] + h[c] + nad[c] + octapb[c] -> 2fe2s[c] + 2 dad-5[c] + 2 fe2[c] + lipopb[c] + 2 met-L[c] + nadh[c]			0	0	0	0	0	0		0	0		0	0
LIPOt2pp	h[p] + lipoate[p] -> h[c] + lipoate[c]			0	0	0	0	0	0		0	0		0	0
LIPOtex	lipoate[e] <=> lipoate[p]			0	0	0	0	0	0		0	0		0	0
LPADSS	lipidX[c] + u23ga[c] -> h[c] + lipidAds[c] + udp[c]			0	0	0	0	0.000784344	0		0.0195715	0.00458276		0.00487114	0.00487114		0
LPLIPAL1A120pp	1ddecg3p[p] + h2o[p] -> ddca[p] + glyc3p[p] + h[p]			0	0	0	0	0	0		0	0		0	0
LPLIPAL1A140pp	1tdecg3p[p] + h2o[p] -> glyc3p[p] + h[p] + ttdca[p]			0	0	0	0	0	0		0	0		0	0
LPLIPAL1A141pp	1tdec7eg3p[p] + h2o[p] -> glyc3p[p] + h[p] + ttdcea[p]			0	0	0	0	0	0		0	0		0	0
LPLIPAL1A160pp	1hdecg3p[p] + h2o[p] -> glyc3p[p] + h[p] + hdca[p]			0	0	0	0	0	0		0	0		0	0
LPLIPAL1A161pp	1hdec9eg3p[p] + h2o[p] -> glyc3p[p] + h[p] + hdcea[p]			0	0	0	0	0	0		0	0		0	0
LPLIPAL1A180pp	1odecg3p[p] + h2o[p] -> glyc3p[p] + h[p] + ocdca[p]			0	0	0	0	0	0		0	0		0	0
LPLIPAL1A181pp	1odec11eg3p[p] + h2o[p] -> glyc3p[p] + h[p] + ocdcea[p]			0	0	0	0	0	0		0	0		0	0
LPLIPAL1E120pp	1agpe120[p] + h2o[p] -> ddca[p] + g3pe[p] + h[p]			0	0	0	0	0	0		0	0		0	0
LPLIPAL1E140pp	1agpe140[p] + h2o[p] -> g3pe[p] + h[p] + ttdca[p]			0	0	0	0	0	0		0	0		0	0
LPLIPAL1E141pp	1agpe141[p] + h2o[p] -> g3pe[p] + h[p] + ttdcea[p]			0	0	0	0	0	0		0	0		0	0
LPLIPAL1E160pp	1agpe160[p] + h2o[p] -> g3pe[p] + h[p] + hdca[p]			0	0	0	0	0	0		0	0		0	0
LPLIPAL1E161pp	1agpe161[p] + h2o[p] -> g3pe[p] + h[p] + hdcea[p]			0	0	0	0	0	0		0	0		0	0
LPLIPAL1E180pp	1agpe180[p] + h2o[p] -> g3pe[p] + h[p] + ocdca[p]			0	0	0	0	0	0		0	0		0	0
LPLIPAL1E181pp	1agpe181[p] + h2o[p] -> g3pe[p] + h[p] + ocdcea[p]			0	0	0	0	0	0		0	0		0	0
LPLIPAL1G120pp	1agpg120[p] + h2o[p] -> ddca[p] + g3pg[p] + h[p]			0	0	0	0	0	0		0	0		0	0
LPLIPAL1G140pp	1agpg140[p] + h2o[p] -> g3pg[p] + h[p] + ttdca[p]			0	0	0	0	0	0		0	0		0	0
LPLIPAL1G141pp	1agpg141[p] + h2o[p] -> g3pg[p] + h[p] + ttdcea[p]			0	0	0	0	0	0		0	0		0	0
LPLIPAL1G160pp	1agpg160[p] + h2o[p] -> g3pg[p] + h[p] + hdca[p]			0	0	0	0	0	0		0	0		0	0
LPLIPAL1G161pp	1agpg161[p] + h2o[p] -> g3pg[p] + h[p] + hdcea[p]			0	0	0	0	0	0		0	0		0	0
LPLIPAL1G180pp	1agpg180[p] + h2o[p] -> g3pg[p] + h[p] + ocdca[p]			0	0	0	0	0	0		0	0		0	0
LPLIPAL1G181pp	1agpg181[p] + h2o[p] -> g3pg[p] + h[p] + ocdcea[p]			0	0	0	0	0	0		0	0		0	0
LPLIPAL2A120	2ddecg3p[c] + h2o[c] -> ddca[c] + glyc3p[c] + 2 h[c]			0	0	0	0	0	0		0	0		0	0
LPLIPAL2A140	2tdecg3p[c] + h2o[c] -> glyc3p[c] + 2 h[c] + ttdca[c]			0	0	0	0	0	0		0	0		0	0
LPLIPAL2A141	2tdec7eg3p[c] + h2o[c] -> glyc3p[c] + 2 h[c] + ttdcea[c]			0	0	0	0	0	0		0	0		0	0
LPLIPAL2A160	2hdecg3p[c] + h2o[c] -> glyc3p[c] + 2 h[c] + hdca[c]			0	0	0	0	0	0		0	0		0	0
LPLIPAL2A161	2hdec9eg3p[c] + h2o[c] -> glyc3p[c] + 2 h[c] + hdcea[c]			0	0	0	0	0	0		0	0		0	0
LPLIPAL2A180	2odecg3p[c] + h2o[c] -> glyc3p[c] + 2 h[c] + ocdca[c]			0	0	0	0	0	0		0	0		0	0
LPLIPAL2A181	2odec11eg3p[c] + h2o[c] -> glyc3p[c] + 2 h[c] + ocdcea[c]			0	0	0	0	0	0		0	0		0	0
LPLIPAL2ATE120	2agpe120[c] + pg120[c] -> apg120[c] + g3pe[c]			0	0	0	0	0	0		0	0		0	0
LPLIPAL2ATE140	2agpe140[c] + pg140[c] -> apg140[c] + g3pe[c]			0	0	0	0	0	0		0	0		0	0
LPLIPAL2ATE141	2agpe141[c] + pg141[c] -> apg141[c] + g3pe[c]			0	0	0	0	0	0		0	0		0	0
LPLIPAL2ATE160	2agpe160[c] + pg160[c] -> apg160[c] + g3pe[c]			0	0	0	0	0	0		0	0		0	0
LPLIPAL2ATE161	2agpe161[c] + pg161[c] -> apg161[c] + g3pe[c]			0	0	0	0	0	0		0	0		0	0
LPLIPAL2ATE180	2agpe180[c] + pg180[c] -> apg180[c] + g3pe[c]			0	0	0	0	0	0		0	0		0	0
LPLIPAL2ATE181	2agpe181[c] + pg181[c] -> apg181[c] + g3pe[c]			0	0	0	0	0	0		0	0		0	0
LPLIPAL2ATG120	2agpg120[c] + pg120[c] -> apg120[c] + g3pg[c]			0	0	0	0	0	0		0	0		0	0
LPLIPAL2ATG140	2agpg140[c] + pg140[c] -> apg140[c] + g3pg[c]			0	0	0	0	0	0		0	0		0	0
LPLIPAL2ATG141	2agpg141[c] + pg141[c] -> apg141[c] + g3pg[c]			0	0	0	0	0	0		0	0		0	0
LPLIPAL2ATG160	2agpg160[c] + pg160[c] -> apg160[c] + g3pg[c]			0	0	0	0	0	0		0	0		0	0
LPLIPAL2ATG161	2agpg161[c] + pg161[c] -> apg161[c] + g3pg[c]			0	0	0	0	0	0		0	0		0	0
LPLIPAL2ATG180	2agpg180[c] + pg180[c] -> apg180[c] + g3pg[c]			0	0	0	0	0	0		0	0		0	0
LPLIPAL2ATG181	2agpg181[c] + pg181[c] -> apg181[c] + g3pg[c]			0	0	0	0	0	0		0	0		0	0
LPLIPAL2E120	2agpe120[c] + h2o[c] -> ddca[c] + g3pe[c] + h[c]			0	0	0	0	0	0		0	0		0	0
LPLIPAL2E140	2agpe140[c] + h2o[c] -> g3pe[c] + h[c] + ttdca[c]			0	0	0	0	0	0		0	0		0	0
LPLIPAL2E141	2agpe141[c] + h2o[c] -> g3pe[c] + h[c] + ttdcea[c]			0	0	0	0	0	0		0	0		0	0
LPLIPAL2E160	2agpe160[c] + h2o[c] -> g3pe[c] + h[c] + hdca[c]			0	0	0	0	0	0		0	0		0	0
LPLIPAL2E161	2agpe161[c] + h2o[c] -> g3pe[c] + h[c] + hdcea[c]			0	0	0	0	0	0		0	0		0	0
LPLIPAL2E180	2agpe180[c] + h2o[c] -> g3pe[c] + h[c] + ocdca[c]			0	0	0	0	0	0		0	0		0	0
LPLIPAL2E181	2agpe181[c] + h2o[c] -> g3pe[c] + h[c] + ocdcea[c]			0	0	0	0	0	0		0	0		0	0
LPLIPAL2G120	2agpg120[c] + h2o[c] -> ddca[c] + g3pg[c] + h[c]			0	0	0	0	0	0		0	0		0	0
LPLIPAL2G140	2agpg140[c] + h2o[c] -> g3pg[c] + h[c] + ttdca[c]			0	0	0	0	0	0		0	0		0	0
LPLIPAL2G141	2agpg141[c] + h2o[c] -> g3pg[c] + h[c] + ttdcea[c]			0	0	0	0	0	0		0	0		0	0
LPLIPAL2G160	2agpg160[c] + h2o[c] -> g3pg[c] + h[c] + hdca[c]			0	0	0	0	0	0		0	0		0	0
LPLIPAL2G161	2agpg161[c] + h2o[c] -> g3pg[c] + h[c] + hdcea[c]			0	0	0	0	0	0		0	0		0	0
LPLIPAL2G180	2agpg180[c] + h2o[c] -> g3pg[c] + h[c] + ocdca[c]			0	0	0	0	0	0		0	0		0	0
LPLIPAL2G181	2agpg181[c] + h2o[c] -> g3pg[c] + h[c] + ocdcea[c]			0	0	0	0	0	0		0	0		0	0
LSERDHr	nadp[c] + ser-L[c] <=> 2amsa[c] + h[c] + nadph[c]			0	0	0	0	0	0		0	0		0	0
LYSDC	h[c] + lys-L[c] -> 15dap[c] + co2[c]			0	0	0	0	0	0		0	0		0	0
LYSTRS	atp[c] + lys-L[c] + trnalys[c] -> amp[c] + lystrna[c] + ppi[c]			0	0	0	0	0	0		0	0		0	0
LYSabcpp	atp[c] + h2o[c] + lys-L[p] -> adp[c] + h[c] + lys-L[c] + pi[c]			0	0	0	0	0	0		0	0		0	0
LYSt2pp	h[p] + lys-L[p] -> h[c] + lys-L[c]			0	0	0	0	0	0		0	0		0	0
LYSt3pp	lys-L[c] + h[p] -> h[c] + lys-L[p]			0	0	0	0	0	0		0	0		0	0
LYStex	lys-L[e] <=> lys-L[p]			0	0	0	0	0	0		0	0		0	0
LYXI	lyx-L[c] -> xylu-L[c]			0	0	0	0	0	0		0	0		0	0
LYXt2pp	h[p] + lyx-L[p] -> h[c] + lyx-L[c]			0	0	0	0	0	0		0	0		0	0
LYXtex	lyx-L[e] <=> lyx-L[p]			0	0	0	0	0	0		0	0		0	0
M1PD	mnl1p[c] + nad[c] <=> f6p[c] + h[c] + nadh[c]			0	0	0	0	0	0		0	0		0	0
MACPD	h[c] + malACP[c] -> acACP[c] + co2[c]			0	0	0	0	0	0		0	0		0	0
MALCOAMT	amet[c] + malcoa[c] -> ahcys[c] + malcoame[c]			0	0	0	0	8.06274e-08	0		2.01187e-06	4.7109e-07		5.00734e-07	5.00734e-07		0
MALDDH	mal-D[c] + nad[c] -> co2[c] + nadh[c] + pyr[c]			0	0	0	0	0	0		0	0		0	0
MALDt2_2pp	2 h[p] + mal-D[p] -> 2 h[c] + mal-D[c]			0	0	0	0	0	0		0	0		0	0
MALDtex	mal-D[e] <=> mal-D[p]			0	0	0	0	0	0		0	0		0	0
MALS	accoa[c] + glx[c] + h2o[c] -> coa[c] + h[c] + mal-L[c]			0	0	0	0	0	0		0.000672972	0		0	0
MALTATr	accoa[c] + malt[c] <=> acmalt[c] + coa[c]			0	0	0	0	0	0		0	0		0	0
MALTHXabcpp	atp[c] + h2o[c] + malthx[p] -> adp[c] + h[c] + malthx[c] + pi[c]			0	0	0	0	0	0		0	0		0	0
MALTHXtexi	malthx[e] -> malthx[p]			0	0	0	0	0	0		0	0		0	0
MALTPTabcpp	atp[c] + h2o[c] + maltpt[p] -> adp[c] + h[c] + maltpt[c] + pi[c]			0	0	0	0	0	0		0	0		0	0
MALTPTtexi	maltpt[e] -> maltpt[p]			0	0	0	0	0	0		0	0		0	0
MALTTRabcpp	atp[c] + h2o[c] + malttr[p] -> adp[c] + h[c] + malttr[c] + pi[c]			0	0	0	0	0	0		0	0		0	0
MALTTRtexi	malttr[e] -> malttr[p]			0	0	0	0	0	0		0	0		0	0
MALTTTRabcpp	atp[c] + h2o[c] + maltttr[p] -> adp[c] + h[c] + maltttr[c] + pi[c]			0	0	0	0	0	0		0	0		0	0
MALTTTRtexi	maltttr[e] -> maltttr[p]			0	0	0	0	0	0		0	0		0	0
MALTabcpp	atp[c] + h2o[c] + malt[p] -> adp[c] + h[c] + malt[c] + pi[c]			0	0	0	0	0	0		0	0		0	0
MALTptspp	pep[c] + malt[p] -> malt6p[c] + pyr[c]			0	0	0	0	0	0		0	0		0	0
MALTtexi	malt[e] -> malt[p]			0	0	0	0	0	0		0	0		0	0
MALt2_2pp	2 h[p] + mal-L[p] -> 2 h[c] + mal-L[c]			0	0	0	0	0	0		0	0		0	0
MALt2_3pp	3 h[p] + mal-L[p] -> 3 h[c] + mal-L[c]			0	0	0	0	0	0		0	0		0	0
MALt3pp	mal-L[c] + h[p] -> h[c] + mal-L[p]			0	0	0	0	0	0		0	0		0	0
MALtex	mal-L[e] <=> mal-L[p]			0	0	0	0	0	0		0	0		0	0
MAN1PT2	gdp[c] + h[c] + man1p[c] -> gdpmann[c] + pi[c]			0	0	0	0	0	0		0	0		0	0
MAN6PI	man6p[c] <=> f6p[c]			0	0	0	0	0	0		0	0		0	0
MAN6Pt6_2pp	2 pi[c] + man6p[p] -> man6p[c] + 2 pi[p]			0	0	0	0	0	0		0	0		0	0
MAN6Ptex	man6p[e] <=> man6p[p]			0	0	0	0	0	0		0	0		0	0
MANAO	mana[c] + nad[c] <=> fruur[c] + h[c] + nadh[c]			0	0	0	0	0	0		0	0		0	0
MANGLYCptspp	pep[c] + manglyc[p] -> man6pglyc[c] + pyr[c]			0	0	0	0	0	0		0	0		0	0
MANGLYCtex	manglyc[e] <=> manglyc[p]			0	0	0	0	0	0		0	0		0	0
MANPGH	h2o[c] + man6pglyc[c] -> glyc-R[c] + man6p[c]			0	0	0	0	0	0		0	0		0	0
MANptspp	pep[c] + man[p] -> man6p[c] + pyr[c]			0	0	0	0	0	0		0	0		0	0
MANtex	man[e] <=> man[p]			0	0	0	0	0	0		0	0		0	0
MCITD	2mcit[c] -> 2mcacn[c] + h2o[c]			0	0	0	0	0	0		0	0		0	0
MCITL2	micit[c] <=> pyr[c] + succ[c]			0	0	0	0	0	0		0	0		0	0
MCITS	h2o[c] + oaa[c] + ppcoa[c] -> 2mcit[c] + coa[c] + h[c]			0	0	0	0	0	0		0	0		0	0
MCOATA	ACP[c] + malcoa[c] <=> coa[c] + malACP[c]			0	0	0	0	0.00313754	0		0.0782901	0.018332		0.0194856	0.0194856		0
MCPST	cyan[c] + mercppyr[c] -> h[c] + pyr[c] + tcynt[c]			0	0	0	0	0	0		0	0		0	0
MCTP1App	murein5p5p[p] -> ala-D[p] + murein5px4p[p]			0	0	0	0	0.000560119	0		0.0139765	0.00327266		0.0034786	0.0034786		0
MCTP1Bpp	murein5p5p[p] -> alaala[p] + murein5px3p[p]			0	0	0	0	0	0		0	0		0	0
MCTP2App	murein5p5p5p[p] -> 2 ala-D[p] + murein5px4px4p[p]			0	0	0	0	0	0		0	0		0	0
MDDCP1pp	h2o[p] + murein5px4p[p] -> ala-D[p] + murein4px4p[p]			0	0	0	0	0	0		0	0		0	0
MDDCP2pp	h2o[p] + murein5px4px4p[p] -> ala-D[p] + murein4px4px4p[p]			0	0	0	0	0	0		0	0		0	0
MDDCP3pp	h2o[p] + murein5p5p[p] -> ala-D[p] + murein5p4p[p]			0	0	0	0	0	0		0	0		0	0
MDDCP4pp	h2o[p] + murein5p4p[p] -> ala-D[p] + murein4p4p[p]			0	0	0	0	0	0		0	0		0	0
MDDCP5pp	h2o[p] + murein5p3p[p] -> ala-D[p] + murein4p3p[p]			0	0	0	0	0	0		0	0		0	0
MDDEP1pp	h2o[p] + murein4px4p[p] -> murein4p4p[p]			0	0	0	0	0	0		0	0		0	0
MDDEP2pp	h2o[p] + murein3px4p[p] -> murein4p3p[p]			0	0	0	0	0	0		0	0		0	0
MDDEP3pp	h2o[p] + murein5px4p[p] -> murein5p4p[p]			0	0	0	0	0	0		0	0		0	0
MDDEP4pp	h2o[p] + murein4px4px4p[p] -> murein4px4p4p[p]			0	0	0	0	0	0		0	0		0	0
MDH	mal-L[c] + nad[c] <=> h[c] + nadh[c] + oaa[c]			0	0	-5.25	0	-5.14378	0		5.35875	0.168099		0.178676	0.178676		1.1402e-13
MDH2	mal-L[c] + q8[c] -> oaa[c] + q8h2[c]			0	0	0	0	0	0		0	0		0	0
MDH3	mal-L[c] + mqn8[c] -> mql8[c] + oaa[c]			0	0	0	0	0	0		0	0		0	0
ME1	mal-L[c] + nad[c] -> co2[c] + nadh[c] + pyr[c]			0	0	0	0	0	0		0	0		0	0
ME2	mal-L[c] + nadp[c] -> co2[c] + nadph[c] + pyr[c]			0	0	0	0	0	0		0	0		0	0
MECDPDH5	2mecdp[c] + 2 flxr[c] + h[c] -> 2 flxso[c] + h2mb4p[c] + h2o[c]			0	0	0	0	9.63095e-05	0		0.00240318	0.000562717		0.000598126	0.000598126		0
MECDPS	2p4c2me[c] -> 2mecdp[c] + cmp[c]			0	0	0	0	9.63095e-05	0		0.00240318	0.000562717		0.000598126	0.000598126		0
MELIBt2pp	h[p] + melib[p] -> h[c] + melib[c]			0	0	0	0	0	0		0	0		0	0
MELIBt3ipp	melib[c] + h[p] -> h[c] + melib[p]			0	0	0	0	0	0		0	0		0	0
MELIBtex	melib[e] <=> melib[p]			0	0	0	0	0	0		0	0		0	0
MEOHtex	meoh[e] <=> meoh[p]			0	0	0	0	-8.06274e-08	0		-2.01187e-06	-4.7109e-07		-5.00734e-07	-5.00734e-07		0
MEOHtrpp	meoh[p] <=> meoh[c]			0	0	0	0	-8.06274e-08	0		-2.01187e-06	-4.7109e-07		-5.00734e-07	-5.00734e-07		0
MEPCT	2me4p[c] + ctp[c] + h[c] -> 4c2me[c] + ppi[c]			0	0	0	0	9.63095e-05	0		0.00240318	0.000562717		0.000598126	0.000598126		0
METAT	atp[c] + h2o[c] + met-L[c] -> amet[c] + pi[c] + ppi[c]			0	0	0	0	5.41816e-05	0		0.000903332	0.000316572		0.000336493	0.000336493		0
METDabcpp	atp[c] + h2o[c] + met-D[p] -> adp[c] + h[c] + met-D[c] + pi[c]			0	0	0	0	0	0		0	0		0	0
METDtex	met-D[e] <=> met-D[p]			0	0	0	0	0	0		0	0		0	0
METOX1s	h2o2[c] + met-L[c] -> h2o[c] + metsox-S-L[c]			0	0	0	0	0	0		0	0		0	0
METOX2s	h2o2[c] + met-L[c] -> h2o[c] + metsox-R-L[c]			0	0	0	0	0	0		0	0		0	0
METS	5mthf[c] + hcys-L[c] -> h[c] + met-L[c] + thf[c]			0	0	0	0	0.00622278	0		0.155275	0.0363585		0.0386464	0.0386464		0
METSOX1abcpp	atp[c] + h2o[c] + metsox-S-L[p] -> adp[c] + h[c] + metsox-S-L[c] + pi[c]			0	0	0	0	0	0		0	0		0	0
METSOX1tex	metsox-S-L[e] <=> metsox-S-L[p]			0	0	0	0	0	0		0	0		0	0
METSOX2abcpp	atp[c] + h2o[c] + metsox-R-L[p] -> adp[c] + h[c] + metsox-R-L[c] + pi[c]			0	0	0	0	0	0		0	0		0	0
METSOX2tex	metsox-R-L[e] <=> metsox-R-L[p]			0	0	0	0	0	0		0	0		0	0
METSOXR1	metsox-S-L[c] + trdrd[c] -> h2o[c] + met-L[c] + trdox[c]			0	0	0	0	0	0		0	0		0	0
METSOXR2	metsox-R-L[c] + trdrd[c] -> h2o[c] + met-L[c] + trdox[c]			0	0	0	0	0	0		0	0		0	0
METTRS	atp[c] + met-L[c] + trnamet[c] -> amp[c] + mettrna[c] + ppi[c]			0	0	0	0	0	0		0	0		0	0
METabcpp	atp[c] + h2o[c] + met-L[p] -> adp[c] + h[c] + met-L[c] + pi[c]			0	0	0	0	0	0		0	0		0	0
METtex	met-L[e] <=> met-L[p]			0	0	0	0	0	0		0	0		0	0
MG2t3_2pp	2 h[c] + mg2[p] <=> mg2[c] + 2 h[p]			0	0	0	0	0.000349721	0		0.0087265	0.00204335		0.00217193	0.00217193		0
MG2tex	mg2[e] <=> mg2[p]			0	0	0	0	0.000349721	0		0.0087265	0.00204335		0.00217193	0.00217193		0
MG2tpp	mg2[p] -> mg2[c]			0	0	0	0	0	0		0	0		0	0
MG2uabcpp	atp[c] + h2o[c] + mg2[p] -> adp[c] + h[c] + mg2[c] + pi[c]			0	0	0	0	0	0		0	0		0	0
MGSA	dhap[c] -> mthgxl[c] + pi[c]			0	0	0	0	0	0		0	0		0	0
MI1PP	h2o[c] + mi1p-D[c] -> inost[c] + pi[c]			0	0	0	0	0	0		0	0		0	0
MICITDr	2mcacn[c] + h2o[c] <=> micit[c]			0	0	0	0	0	0		0	0		0	0
MINCYCtex	mincyc[e] <=> mincyc[p]			0	0	0	0	0	0		0	0		0	0
MINCYCtpp	h[p] + mincyc[p] -> h[c] + mincyc[e]			0	0	0	0	0	0		0	0		0	0
MINOHPtexi	minohp[e] -> minohp[p]			0	0	0	0	0	0		0	0		0	0
MLDCP1App	h2o[p] + murein5px4p[p] -> alaala[p] + murein3px4p[p]			0	0	0	0	0	0		0	0		0	0
MLDCP1Bpp	h2o[p] + murein4p4p[p] -> ala-D[p] + murein4p3p[p]			0	0	0	0	0	0		0	0		0	0
MLDCP2App	h2o[p] + murein5p5p[p] -> alaala[p] + murein5p3p[p]			0	0	0	0	0	0		0	0		0	0
MLDCP2Bpp	h2o[p] + murein4p3p[p] -> ala-D[p] + murein3p3p[p]			0	0	0	0	0	0		0	0		0	0
MLDCP3App	h2o[p] + murein5px3p[p] -> alaala[p] + murein3px3p[p]			0	0	0	0	0	0		0	0		0	0
MLDEP1pp	h2o[p] + murein3px3p[p] -> murein3p3p[p]			0	0	0	0	0	0		0	0		0	0
MLDEP2pp	h2o[p] + murein5px3p[p] -> murein5p3p[p]			0	0	0	0	0	0		0	0		0	0
MLTG1	h2o[c] + malttr[c] -> glc-D[c] + malt[c]			0	0	0	0	0	0		0	0		0	0
MLTG2	h2o[c] + maltttr[c] -> glc-D[c] + malttr[c]			0	0	0	0	0	0		0	0		0	0
MLTG3	h2o[c] + maltpt[c] -> glc-D[c] + maltttr[c]			0	0	0	0	0	0		0	0		0	0
MLTG4	h2o[c] + malthx[c] -> glc-D[c] + maltpt[c]			0	0	0	0	0	0		0	0		0	0
MLTG5	h2o[c] + malthp[c] -> glc-D[c] + malthx[c]			0	0	0	0	0	0		0	0		0	0
MLTGY1pp	murein4p4p[p] -> 2 anhgm4p[p]			0	0	0	0	0	0		0	0		0	0
MLTGY2pp	murein4p3p[p] -> anhgm3p[p] + anhgm4p[p]			0	0	0	0	0	0		0	0		0	0
MLTGY3pp	murein3p3p[p] -> 2 anhgm3p[p]			0	0	0	0	0	0		0	0		0	0
MLTGY4pp	murein4px4p4p[p] -> anhgm4p[p] + murein4px4p[p]			0	0	0	0	0	0		0	0		0	0
MLTP1	maltpt[c] + pi[c] <=> g1p[c] + maltttr[c]			0	0	0	0	0	0		0	0		0	0
MLTP2	malthx[c] + pi[c] <=> g1p[c] + maltpt[c]			0	0	0	0	0	0		0	0		0	0
MLTP3	malthp[c] + pi[c] <=> g1p[c] + malthx[c]			0	0	0	0	0	0		0	0		0	0
MMCD	h[c] + mmcoa-S[c] -> co2[c] + ppcoa[c]			0	0	5.25	0	5.18592	0		0	0		0	0
MMETt2pp	h[p] + mmet[p] -> h[c] + mmet[c]			0	0	0	0	0	0		0	0		0	0
MMETtex	mmet[e] <=> mmet[p]			0	0	0	0	0	0		0	0		0	0
MMM	succoa[c] -> mmcoa-S[c]			0	0	5.25	0	5.18592	0		0	0		0	0
MN2t3pp	mn2[c] + h[p] -> h[c] + mn2[p]			0	0	0	0	0	0		0	0		0	0
MN2tpp	mn2[p] -> mn2[c]			0	0	0	0	2.78568e-05	0		0.000695103	0.000162762		0.000173004	0.000173004		0
MN6PP	h2o[c] + man6p[c] -> man[c] + pi[c]			0	0	0	0	0	0		0	0		0	0
MNLptspp	pep[c] + mnl[p] -> mnl1p[c] + pyr[c]			0	0	0	0	0	0		0	0		0	0
MNLtex	mnl[e] <=> mnl[p]			0	0	0	0	0	0		0	0		0	0
MNNH	mana[c] -> 2ddglcn[c] + h2o[c]			0	0	0	0	0	0		0	0		0	0
MNt2pp	h[p] + mn2[p] -> h[c] + mn2[c]			0	0	0	0	0	0		0	0		0	0
MNtex	mn2[e] <=> mn2[p]			0	0	0	0	2.78568e-05	0		0.000695103	0.000162762		0.000173004	0.000173004		0
MOADSUx	iscssh[c] + moadamp[c] + nadh[c] -> amp[c] + iscs[c] + moadcosh[c] + nad[c]			0	0	0	0	1.96731e-05	0		0.000490897	0.000114946		0.000122179	0.000122179		0
MOAT	ckdo[c] + lipidA[c] -> cmp[c] + h[c] + kdolipid4[c]			0	0	0	0	0.000784344	0		0.0195715	0.00458276		0.00487114	0.00487114		0
MOAT2	ckdo[c] + kdolipid4[c] -> cmp[c] + h[c] + kdo2lipid4[c]			0	0	0	0	0.000784344	0		0.0195715	0.00458276		0.00487114	0.00487114		0
MOAT3C	ckdo[c] + phphhlipa[c] -> cmp[c] + h[c] + kphphhlipa[c]			0	0	0	0	0	0		0	0		0	0
MOBDabcpp	atp[c] + h2o[c] + mobd[p] -> adp[c] + h[c] + mobd[c] + pi[c]			0	0	0	0	5.20047e-06	0		0.000129766	3.03853e-05		3.22973e-05	3.22973e-05		0
MOBDtex	mobd[e] <=> mobd[p]			0	0	0	0	5.20047e-06	0		0.000129766	3.03853e-05		3.22973e-05	3.22973e-05		0
MOCDS	ctp[c] + h[c] + moco[c] -> mococdp[c] + ppi[c]			0	0	0	0	0	0		0	0		0	0
MOCOS	2 h[c] + mobd[c] + mptamp[c] -> amp[c] + cu2[c] + h2o[c] + moco[c]			0	0	0	0	4.91827e-06	0		0.000122724	2.87365e-05		3.05448e-05	3.05448e-05		0
MOGDS	gtp[c] + h[c] + moco[c] -> mocogdp[c] + ppi[c]			0	0	0	0	0	0		0	0		0	0
MOHMT	3mob[c] + h2o[c] + mlthf[c] -> 2dhp[c] + thf[c]			0	0	0	0	2.32207e-05	0		0.00057942	0.000135674		0.000144211	0.000144211		6.65998e-16
MOX	mal-L[c] + o2[c] <=> h2o2[c] + oaa[c]			0	0	0	0	-9.18346e-05	0		0.00163565	-0.000536571		-0.000570336	-0.000570336		0
MPTAT	atp[c] + h[c] + mpt[c] -> mptamp[c] + ppi[c]			0	0	0	0	9.83655e-06	0		0.000245449	5.7473e-05		6.10895e-05	6.10895e-05		0
MPTG	2 uaagmda[c] -> 2 h[c] + 2 udcpdp[c] + murein5p5p[p]			0	0	0	0	0.000560119	0		0.0139765	0.00327266		0.0034786	0.0034786		0
MPTG2	uaagmda[c] + murein5p5p[p] -> h[c] + udcpdp[c] + murein5p5p5p[p]			0	0	0	0	0	0		0	0		0	0
MPTS	cpmp[c] + cu2[c] + 2 moadcosh[c] -> 5 h[c] + 2 moadcoo[c] + mpt[c]			0	0	0	0	9.83655e-06	0		0.000245449	5.7473e-05		6.10895e-05	6.10895e-05		0
MPTSS	atp[c] + h[c] + moadcoo[c] -> moadamp[c] + ppi[c]			0	0	0	0	1.96731e-05	0		0.000490897	0.000114946		0.000122179	0.000122179		0
MSAR	h[c] + msa[c] + nadph[c] -> 3hpp[c] + nadp[c]			0	0	0	0	0	0		0	0		0	0
MSO3abcpp	atp[c] + h2o[c] + mso3[p] -> adp[c] + h[c] + mso3[c] + pi[c]			0	0	0	0	0	0		0	0		0	0
MSO3tex	mso3[e] <=> mso3[p]			0	0	0	0	0	0		0	0		0	0
MTAN	5mta[c] + h2o[c] -> 5mtr[c] + ade[c]			0	0	0	0	0	0		0	0		0	0
MTHFC	h2o[c] + methf[c] <=> 10fthf[c] + h[c]			0	0	0	0	0.035458	0		0.994631	0.207174		0.248167	-0.196292		0.444459
MTHFD	mlthf[c] + nadp[c] <=> methf[c] + nadph[c]			0	0	0	0	0.035458	0		0.994631	0.207174		0.248167	-0.196292		0.444459
MTHFR2	2 h[c] + mlthf[c] + nadh[c] -> 5mthf[c] + nad[c]			0	0	0	0	0.00622278	0		0.155275	0.0363585		0.0386464	0.0386464		0
MTHTHFSs	h2o[c] + mdhdhf[c] -> mththf[c]			0	0	0	0	1.80605e-05	0		0.00045066	0.000105524		0.000112164	0.000112164		0
MTRPOX	Nmtrp[c] + h2o[c] + o2[c] -> fald[c] + h2o2[c] + trp-L[c]			0	0	0	0	0	0		0	0		0	0
N2Otex	n2o[e] <=> n2o[p]			0	0	0	0	0	0		0	0		0	0
N2Otpp	n2o[p] <=> n2o[c]			0	0	0	0	0	0		0	0		0	0
NACODA	acg5sa[c] + h2o[c] -> ac[c] + glu5sa[c]			0	0	0	0	0	0		0	0		0	0
NACtex	nac[e] <=> nac[p]			0	0	0	0	0	0		0	0		0	0
NACtpp	nac[p] -> nac[c]			0	0	0	0	0	0		0	0		0	0
NADDP	h2o[c] + nad[c] -> amp[c] + 2 h[c] + nmn[c]			0	0	0	0	0	0		0	0		0	0
NADH10	h[c] + mqn8[c] + nadh[c] -> mql8[c] + nad[c]			0	0	0	0	0	0		0	0		0	0
NADH16pp	4 h[c] + nadh[c] + q8[c] -> nad[c] + q8h2[c] + 3 h[p]			0	0	0	0	0	0		32.8532	0		0	0
NADH17pp	4 h[c] + mqn8[c] + nadh[c] -> mql8[c] + nad[c] + 3 h[p]			0	0	5.25	0	5.17255	0		0	0		0	0
NADH18pp	2dmmq8[c] + 4 h[c] + nadh[c] -> 2dmmql8[c] + nad[c] + 3 h[p]			0	0	0	0	0	0		0	0		0	0
NADH5	h[c] + nadh[c] + q8[c] -> nad[c] + q8h2[c]			0	0	0	0	0	0		0	0		0	0
NADH9	2dmmq8[c] + h[c] + nadh[c] -> 2dmmql8[c] + nad[c]			0	0	0	0	0	0		0	0		0	0
NADK	atp[c] + nad[c] -> adp[c] + h[c] + nadp[c]			0	0	0	0	1.80202e-05	0		0.000449654	0.000105289		0.000111914	0.000111914		0
NADN	h2o[c] + nad[c] -> adprib[c] + h[c] + ncam[c]			0	0	0	0	0	0		0	0		0	0
NADPHQR2	h[c] + nadph[c] + q8[c] -> nadp[c] + q8h2[c]			0	0	0	0	0	0		0	0		0	0
NADPHQR3	h[c] + mqn8[c] + nadph[c] -> mql8[c] + nadp[c]			0	0	0	0	0	0		0	0		0	0
NADPHQR4	2dmmq8[c] + h[c] + nadph[c] -> 2dmmql8[c] + nadp[c]			0	0	0	0	0	0		0	0		0	0
NADPPPS	h2o[c] + nadp[c] -> nad[c] + pi[c]			0	0	0	0	0	0		0	0		0	0
NADS1	atp[c] + dnad[c] + nh4[c] -> amp[c] + h[c] + nad[c] + ppi[c]			0	0	0	0	9.18346e-05	0		0.00229152	0.000536571		0.000570336	0.000570336		-4.1744e-14
NADTRHD	nad[c] + nadph[c] -> nadh[c] + nadp[c]			0	0	0	0	0	0		0	0		0	0
NAMNPP	atp[c] + h2o[c] + nac[c] + prpp[c] -> adp[c] + nicrnt[c] + pi[c] + ppi[c]			0	0	0	0	0	0		0	0		0	0
NAt3_1p5pp	2 na1[c] + 3 h[p] -> 3 h[c] + 2 na1[p]			0	0	0	0	0	0		0	0		0	0
NAt3_2pp	na1[c] + 2 h[p] -> 2 h[c] + na1[p]			0	0	0	0	0	0		0	0		0	0
NAt3pp	na1[c] + h[p] -> h[c] + na1[p]			0	0	0	0	0	0		0	0		1000	0
NAtex	na1[e] <=> na1[p]			0	0	0	0	0	0		0	0		0	0
NDPK1	atp[c] + gdp[c] <=> adp[c] + gtp[c]			0	0	0	0	0.031873	0		0.795319	0.186228		1000	0.197946		999.802
NDPK2	atp[c] + udp[c] <=> adp[c] + utp[c]			0	0	0	0	0.0171447	0		0.427808	0.100173		0.106477	0.106477		0
NDPK3	atp[c] + cdp[c] <=> adp[c] + ctp[c]			0	0	0	0	0.00729295	0		0.181979	0.0426113		0.0452926	0.0452926		0
NDPK4	atp[c] + dtdp[c] <=> adp[c] + dttp[c]			0	0	0	0	0.00105485	0		0.0263214	0.00616327		0.0065511	0.0065511		0
NDPK5	atp[c] + dgdp[c] <=> adp[c] + dgtp[c]			0	0	0	0	0	0		0	0		0	0
NDPK6	atp[c] + dudp[c] <=> adp[c] + dutp[c]			0	0	0	0	0	0		0	0		0	0
NDPK7	atp[c] + dcdp[c] <=> adp[c] + dctp[c]			0	0	0	0	0	0		0	0		0	0
NDPK8	atp[c] + dadp[c] <=> adp[c] + datp[c]			0	0	0	0	0	0		0	0		0	0
NH4tex	nh4[e] <=> nh4[p]			0	-1	-1	-1	0.335421	0		10.5727	2.47565		1.70417	1.70417		5.69989e-13
NH4tpp	nh4[p] <=> nh4[c]			0	-1	-1	-1	0.335421	0		10.5727	2.47565		1.70417	1.70417		5.69989e-13
NHFRBO	h[c] + nadh[c] + 2 no[c] -> h2o[c] + n2o[c] + nad[c]			0	0	0	0	0	0		0	0		0	0
NI2abcpp	atp[c] + h2o[c] + ni2[c] -> adp[c] + h[c] + pi[c] + ni2[p]			0	0	0	0	0	0		0	0		0	0
NI2t3pp	ni2[c] + h[p] -> h[c] + ni2[p]			0	0	0	0	0	0		0	0		0	0
NI2tex	ni2[e] <=> ni2[p]			0	0	0	0	1.30213e-05	0		0.000324918	7.6081e-05		8.08685e-05	8.08685e-05		0
NI2tpp	ni2[p] -> ni2[c]			0	0	0	0	1.30213e-05	0		0.000324918	7.6081e-05		8.08685e-05	8.08685e-05		0
NI2uabcpp	atp[c] + h2o[c] + ni2[p] -> adp[c] + h[c] + ni2[c] + pi[c]			0	0	0	0	0	0		0	0		0	0
NMNAT	atp[c] + h[c] + nmn[c] -> nad[c] + ppi[c]			0	0	0	0	0	0		0	0		0	0
NMNDA	h2o[c] + nmn[c] -> nh4[c] + nicrnt[c]			0	0	0	0	0	0		0	0		0	0
NMNN	h2o[c] + nmn[c] -> h[c] + ncam[c] + r5p[c]			0	0	0	0	0	0		0	0		0	0
NMNPtpp	nmn[p] -> nmn[c]			0	0	0	0	0	0		0	0		0	0
NMNt7pp	h2o[c] + nmn[p] -> h[c] + ncam[c] + r5p[c]			0	0	0	0	0	0		0	0		0	0
NMNtex	nmn[e] <=> nmn[p]			0	0	0	0	0	0		0	0		0	0
NNAM	h2o[c] + ncam[c] -> nac[c] + nh4[c]			0	0	0	0	0	0		0	0		0	0
NNATr	atp[c] + h[c] + nicrnt[c] <=> dnad[c] + ppi[c]			0	0	0	0	9.18346e-05	0		0.00229152	0.000536571		0.000570336	0.000570336		0
NNDMBRT	dmbzid[c] + nicrnt[c] -> 5prdmbz[c] + h[c] + nac[c]			0	0	0	0	0	0		0	0		0	0
NNDPR	2 h[c] + prpp[c] + quln[c] -> co2[c] + nicrnt[c] + ppi[c]			0	0	0	0	9.18346e-05	0		0.00229152	0.000536571		0.000570336	0.000570336		-4.1744e-14
NO2t2rpp	h[p] + no2[p] <=> h[c] + no2[c]			0	0	0	0	0	0		0	0		0	0
NO2tex	no2[e] <=> no2[p]			0	0	0	0	0	0		0	0		0	0
NO3R1bpp	q8h2[c] + no3[p] -> q8[c] + h2o[p] + no2[p]			0	0	0	0	0	0		0	0		0	0
NO3R1pp	2 h[c] + no3[c] + q8h2[c] -> h2o[c] + no2[c] + q8[c] + 2 h[p]			0	0	0	0	0	0		0	0		0	0
NO3R2bpp	mql8[c] + no3[p] -> mqn8[c] + h2o[p] + no2[p]			0	0	0	0	0	0		0	0		0	0
NO3R2pp	2 h[c] + mql8[c] + no3[c] -> h2o[c] + mqn8[c] + no2[c] + 2 h[p]			0	0	0	0	0	0		0	0		0	0
NO3t7pp	no2[c] + no3[p] -> no3[c] + no2[p]			0	0	0	0	0	0		0	0		0	0
NO3tex	no3[e] <=> no3[p]			0	0	0	0	0	0		0	0		0	0
NODOx	nadh[c] + 2 no[c] + 2 o2[c] -> h[c] + nad[c] + 2 no3[c]			0	0	0	0	0	0		0	0		0	0
NODOy	nadph[c] + 2 no[c] + 2 o2[c] -> h[c] + nadp[c] + 2 no3[c]			0	0	0	0	0	0		0	0		0	0
NOVBCNtex	novbcn[e] <=> novbcn[p]			0	0	0	0	0	0		0	0		0	0
NOVBCNtpp	h[p] + novbcn[p] -> h[c] + novbcn[e]			0	0	0	0	0	0		0	0		0	0
NOtex	no[e] <=> no[p]			0	0	0	0	0	0		0	0		0	0
NOtpp	no[p] <=> no[c]			0	0	0	0	0	0		0	0		0	0
NTD1	dump[c] + h2o[c] -> duri[c] + pi[c]			0	0	0	0	0	0		0	0		0	0
NTD10	h2o[c] + xmp[c] -> pi[c] + xtsn[c]			0	0	0	0	0	0		0	0		0	0
NTD10pp	h2o[p] + xmp[p] -> pi[p] + xtsn[p]			0	0	0	0	0	0		0	0		0	0
NTD11	h2o[c] + imp[c] -> ins[c] + pi[c]			0	0	0	0	0	0		0	0		0	0
NTD11pp	h2o[p] + imp[p] -> ins[p] + pi[p]			0	0	0	0	0	0		0	0		0	0
NTD12	dimp[c] + h2o[c] -> din[c] + pi[c]			0	0	0	0	0	0		0	0		0	0
NTD12pp	dimp[p] + h2o[p] -> din[p] + pi[p]			0	0	0	0	0	0		0	0		0	0
NTD1pp	dump[p] + h2o[p] -> duri[p] + pi[p]			0	0	0	0	0	0		0	0		0	0
NTD2	h2o[c] + ump[c] -> pi[c] + uri[c]			0	0	0	0	0	0		0	0		0	0
NTD2pp	h2o[p] + ump[p] -> pi[p] + uri[p]			0	0	0	0	0	0		0	0		0	0
NTD3	dcmp[c] + h2o[c] -> dcyt[c] + pi[c]			0	0	0	0	0	0		0	0		0	0
NTD3pp	dcmp[p] + h2o[p] -> dcyt[p] + pi[p]			0	0	0	0	0	0		0	0		0	0
NTD4	cmp[c] + h2o[c] -> cytd[c] + pi[c]			0	0	0	0	0	0		0	0		0	0
NTD4pp	cmp[p] + h2o[p] -> cytd[p] + pi[p]			0	0	0	0	0	0		0	0		0	0
NTD5	dtmp[c] + h2o[c] -> pi[c] + thymd[c]			0	0	0	0	0	0		0	0		0	0
NTD5pp	dtmp[p] + h2o[p] -> pi[p] + thymd[p]			0	0	0	0	0	0		0	0		0	0
NTD6	damp[c] + h2o[c] -> dad-2[c] + pi[c]			0	0	0	0	0	0		0	0		0	0
NTD6pp	damp[p] + h2o[p] -> dad-2[p] + pi[p]			0	0	0	0	0	0		0	0		0	0
NTD7	amp[c] + h2o[c] -> adn[c] + pi[c]			0	0	0	0	0	0		0	0		0	0
NTD7pp	amp[p] + h2o[p] -> adn[p] + pi[p]			0	0	0	0	0	0		0	0		0	0
NTD8	dgmp[c] + h2o[c] -> dgsn[c] + pi[c]			0	0	0	0	0	0		0	0		0	0
NTD8pp	dgmp[p] + h2o[p] -> dgsn[p] + pi[p]			0	0	0	0	0	0		0	0		0	0
NTD9	gmp[c] + h2o[c] -> gsn[c] + pi[c]			0	0	0	0	0	0		0	0		0	0
NTD9pp	gmp[p] + h2o[p] -> gsn[p] + pi[p]			0	0	0	0	0	0		0	0		0	0
NTP1	atp[c] + h2o[c] -> adp[c] + h[c] + pi[c]			0	0	0	0	0	0		0	0		0	0
NTP10	h2o[c] + itp[c] -> h[c] + idp[c] + pi[c]			0	0	0	0	0	0		0	0		0	0
NTP11	ditp[c] + h2o[c] -> didp[c] + h[c] + pi[c]			0	0	0	0	0	0		0	0		0	0
NTP12	h2o[c] + xtp[c] -> h[c] + pi[c] + xdp[c]			0	0	0	0	0	0		0	0		0	0
NTP3	gtp[c] + h2o[c] -> gdp[c] + h[c] + pi[c]			0	0	0	0	0	0		0	0		0	0
NTP3pp	gtp[p] + h2o[p] -> gdp[p] + h[p] + pi[p]			0	0	0	0	0	0		0	0		0	0
NTP5	ctp[c] + h2o[c] -> cdp[c] + h[c] + pi[c]			0	0	0	0	0	0		0	0		0	0
NTPP1	dgtp[c] + h2o[c] -> dgmp[c] + h[c] + ppi[c]			0	0	0	0	0	0		0	0		0	0
NTPP10	ditp[c] + h2o[c] -> dimp[c] + h[c] + ppi[c]			0	0	0	0	0	0		0	0		0	0
NTPP11	h2o[c] + xtp[c] -> h[c] + ppi[c] + xmp[c]			0	0	0	0	0	0		0	0		0	0
NTPP2	gtp[c] + h2o[c] -> gmp[c] + h[c] + ppi[c]			0	0	0	0	0	0		0	0		0	0
NTPP3	dctp[c] + h2o[c] -> dcmp[c] + h[c] + ppi[c]			0	0	0	0	0	0		0	0		0	0
NTPP4	ctp[c] + h2o[c] -> cmp[c] + h[c] + ppi[c]			0	0	0	0	0	0		0	0		0	0
NTPP5	datp[c] + h2o[c] -> damp[c] + h[c] + ppi[c]			0	0	0	0	0	0		0	0		0	0
NTPP6	atp[c] + h2o[c] -> amp[c] + h[c] + ppi[c]			0	0	0	0	0	0		0	0		0	0
NTPP7	dttp[c] + h2o[c] -> dtmp[c] + h[c] + ppi[c]			0	0	0	0	0	0		0	0		0	0
NTPP8	h2o[c] + utp[c] -> h[c] + ppi[c] + ump[c]			0	0	0	0	0	0		0	0		0	0
NTPP9	h2o[c] + itp[c] -> h[c] + imp[c] + ppi[c]			0	0	0	0	0	0		0	0		0	0
NTPTP1	dgtp[c] + h2o[c] -> dgsn[c] + pppi[c]			0	0	0	0	0	0		0	0		0	0
NTPTP2	gtp[c] + h2o[c] -> gsn[c] + pppi[c]			0	0	0	0	0	0		0	0		0	0
NTRIR2x	5 h[c] + 3 nadh[c] + no2[c] -> 2 h2o[c] + 3 nad[c] + nh4[c]			0	0	0	0	0	0		0	0		0	0
NTRIR3pp	3 q8h2[c] + 2 h[p] + no2[p] -> 3 q8[c] + 2 h2o[p] + nh4[p]			0	0	0	0	0	0		0	0		0	0
NTRIR4pp	3 mql8[c] + 2 h[p] + no2[p] -> 3 mqn8[c] + 2 h2o[p] + nh4[p]			0	0	0	0	0	0		0	0		0	0
O16A4COLIPAabctex	atp[c] + h2o[c] + o16a4colipa[p] -> adp[c] + h[c] + pi[c] + o16a4colipa[e]			0	0	0	0	0	0		0	0		0	0
O16A4Lpp	colipa[p] + o16a4und[p] -> h[p] + o16a4colipa[p] + udcpdp[p]			0	0	0	0	0	0		0	0		0	0
O16AP1pp	2 o16aund[p] -> h[p] + o16a2und[p] + udcpdp[p]			0	0	0	0	0	0		0	0		0	0
O16AP2pp	o16a2und[p] + o16aund[p] -> h[p] + o16a3und[p] + udcpdp[p]			0	0	0	0	0	0		0	0		0	0
O16AP3pp	o16a3und[p] + o16aund[p] -> h[p] + o16a4und[p] + udcpdp[p]			0	0	0	0	0	0		0	0		0	0
O16AT	accoa[c] + ragund[c] -> aragund[c] + coa[c]			0	0	0	0	0	0		0	0		0	0
O16AUNDtpp	o16aund[c] -> o16aund[p]			0	0	0	0	0	0		0	0		0	0
O16GALFT	garagund[c] + udpgalfur[c] -> gfgaragund[c] + h[c] + udp[c]			0	0	0	0	0	0		0	0		0	0
O16GLCT1	aragund[c] + udpg[c] -> garagund[c] + h[c] + udp[c]			0	0	0	0	0	0		0	0		0	0
O16GLCT2	gfgaragund[c] + udpg[c] -> h[c] + o16aund[c] + udp[c]			0	0	0	0	0	0		0	0		0	0
O2Stex	o2s[e] <=> o2s[p]			0	0	0	0	0	0		0	0		0	0
O2tex	o2[e] <=> o2[p]			0	0	0	0	0	0		18.7532	0		0	0
O2tpp	o2[p] <=> o2[c]			0	0	0	0	0	0		18.7532	0		0	0
OAADC	h[c] + oaa[c] -> co2[c] + pyr[c]			0	0	0	0	0	0		0	0		0	0
OBTFL	2obut[c] + coa[c] -> for[c] + ppcoa[c]			0	0	1	1	0	-1		0	0		0.00278524	0.447244		-0.444459
OCBT	cbp[c] + orn[c] <=> citr-L[c] + h[c] + pi[c]			0	0	0	0	0.0119245	0		0.297548	0.0696723		0.0740565	0.0740565		0
OCDCAtexi	ocdca[e] -> ocdca[p]			0	0	0	0	0	0		0	0		0	0
OCDCEAtexi	ocdcea[e] -> ocdcea[p]			0	0	0	0	0	0		0	0		0	0
OCTAtex	octa[e] <=> octa[p]			0	0	0	0	0	0		0	0		0	0
OCTDPS	frdp[c] + 5 ipdp[c] -> octdp[c] + 5 ppi[c]			0	0	0	0	8.98996e-06	0		0.000224324	5.25265e-05		5.58318e-05	5.58318e-05		0
OCTNLL	atp[c] + h[c] + octa[c] -> amp[c] + octapb[c] + ppi[c]			0	0	0	0	0	0		0	0		0	0
OGMEACPD	hgmeACP[c] -> egmeACP[c] + h2o[c]			0	0	0	0	8.06274e-08	0		2.01187e-06	4.7109e-07		5.00734e-07	5.00734e-07		0
OGMEACPR	h[c] + nadph[c] + ogmeACP[c] -> hgmeACP[c] + nadp[c]			0	0	0	0	8.06274e-08	0		2.01187e-06	4.7109e-07		5.00734e-07	5.00734e-07		0
OGMEACPS	h[c] + malACP[c] + malcoame[c] -> co2[c] + coa[c] + ogmeACP[c]			0	0	0	0	8.06274e-08	0		2.01187e-06	4.7109e-07		5.00734e-07	5.00734e-07		0
OHPBAT	glu-L[c] + ohpb[c] <=> akg[c] + phthr[c]			0	0	0	0	8.98996e-06	0		0.000224324	5.25265e-05		5.58318e-05	5.58318e-05		0
OHPHM	2ohph[c] + amet[c] -> 2omph[c] + ahcys[c] + h[c]			0	0	0	0	0	0		0	0		0	0
OMBZLM	2ombzl[c] + amet[c] -> 2ommbl[c] + ahcys[c] + h[c]			0	0	0	0	0	0		0	0		0	0
OMCDC	3c4mop[c] + h[c] -> 4mop[c] + co2[c]			0	0	0	0	0.0181626	0		0.453206	0.10612		0.112798	0.112798		0
OMMBLHX	2ommbl[c] + 0.5 o2[c] -> 2omhmbl[c]			0	0	0	0	0	0		0	0		0	0
OMMBLHX3	2ommbl[c] + 2 atp[c] + 3 h2o[c] + nad[c] -> 2omhmbl[c] + 2 adp[c] + 3 h[c] + nadh[c] + 2 pi[c]			0	0	0	0	0	0		0	0		0	0
OMPDC	h[c] + orot5p[c] -> co2[c] + ump[c]			0	0	0	0	0.0133356	0		0.332759	0.0779171		0.0828201	0.0828201		0
OMPHHX	2omph[c] + 0.5 o2[c] -> 2ombzl[c]			0	0	0	0	0	0		0	0		0	0
OMPHHX3	2omph[c] + 2 atp[c] + 3 h2o[c] + nad[c] -> 2ombzl[c] + 2 adp[c] + 3 h[c] + nadh[c] + 2 pi[c]			0	0	0	0	0	0		0	0		0	0
[truncated: 598 more rows]
