# Supplementary material for: Awakening sleeping beauty: production of propionic acid in Escherichia coli through the sbm operon requires the activity of a methylmalonyl-CoA epimerase
Source: Microb Cell Fact. 2017 Jul 17;16:121. doi: 10.1186/s12934-017-0735-4 (PMC5512728; doi:10.1186/s12934-017-0735-4)
Supplement: Supplementary file 3 — Additional file 3: Table SA-A. Control Fermentation. Table S3-B. Valine. Table S3-C. Isoleucine. Table S3-D. Threonine. [file 12934_2017_735_MOESM3_ESM.xlsx]

## Sheet: S3-A Control Fermentation
	OD600 measurement for E. coli DH5-alpha
	Control fermentation
	Anaerobic fermentation in 100 mL serum bottles in mineral media.
	Data correspond to the average of two replicates
CTRL		OD600
	time, h	average	error
	0	0.077	0
	3.5	0.179	0
	8.5	0.48092	0.00911885
	17.5	1.00571	0.00716506
	24	1.09681	0.0143242
	41.5	1.23976	0.0102792
		µmax	0.2143	1/h

## Sheet: S3-B Valine
	OD600 measurement for E. coli DH5-alpha harbouring plasmid pBRPBAD (PBAD) or pBRPBAD_sbm (SBM).
	Fermentation supplemented with Valine
	Anaerobic fermentation in 100 mL serum bottles in mineral media.
	Data correspond to the average of two replicates
PBAD		OD600				Valine, mM
	time, h	average	error			average	error
	0	0.0765	0.000707107		0	20.0892	1.2115
	3.5	0.1015	0.00212132		41.5	19.981	2.01606
	8.5	0.131827	0.00399869
	17.5	0.137	0		µmax	0.0632	1/h
	24	0.172	0
	41.5	0.1405	0.0586899
SBM		OD600				Valine, mM
	time, h	average	error			average	error
	0	0.075	0.00141421		0	19.7506	1.69033
	3.5	0.099	0.00141421		41.5	19.4088	1.12736
	8.5	0.129	0
	17.5	0.131	0		µmax	0.0631	1/h
	24	0.173	0
	41.5	0.1425	0.0615183

## Sheet: S3-C Isoleucine
	OD600 measurement for E. coli DH5-alpha harbouring plasmid pBRPBAD (PBAD) or pBRPBAD_sbm (SBM).
	Fermentation supplemented with Isoleucine
	Anaerobic fermentation in 100 mL serum bottles in mineral media.
	Data correspond to the average of two replicates
PBAD		OD600				Isoleucine, mM
	time, h	average	error			average	error
	0	0.063	0		0	19.423	2.13654
	4	0.1595	0.000707107		40	21.8669	3.86792
	7.5	0.3275	0.00212132
	12.5	0.6415	0.000707107			µmax	0.1858	1/h
	22.5	1.1024	0.0114551
	29.5	1.0132	0.0105854
	40	0.9785	0.00565685
SBM		OD600				Isoleucine, mM
	time, h	average	error			average	error
	0	0.06	0.00141421		0	26.9526	1.05422
	4	0.1395	0.000707107		40	22.2012	0.778143
	7.5	0.2615	0.00212132
	12.5	0.5025	0.0106066			µmax	0.1696	1/h
	22.5	0.97625	0.0591848
	29.5	0.9897	0.0353553
	40	0.9755	0.0275772

## Sheet: S3-D Threonine
	OD600 measurement for E. coli DH5-alpha harbouring plasmid pBRPBAD (PBAD) or pBRPBAD_sbm (SBM).
	Fermentation supplemented with Threonine
	Anaerobic fermentation in 100 mL serum bottles in mineral media.
	Data correspond to the average of two replicates
PBAD		OD600				Threonine, mM
	time, h	average	error			average	error
	0	0.063	0		0	18.1478	0.241523
	4	0.1595	0.000707107		40	17.4205	0.241523
	7.5	0.3275	0.00212132
	12.5	0.6415	0.000707107			µmax	0.1858	1/h
	22.5	1.1024	0.0114551
	29.5	1.0132	0.0105854
	40	0.9785	0.00565685
SBM		OD600				Threonine, mM
	time, h	average	error			average	error
	0	0.06	0.00141421		0	19.0306	0.241523
	4	0.1395	0.000707107		40	16.5759	0.241523
	7.5	0.2615	0.00212132
	12.5	0.5025	0.0106066			µmax	0.1696	1/h
	22.5	0.97625	0.0591848
	29.5	0.9897	0.0353553
	40	0.9755	0.0275772
